# Supplementary material for: Ethyl 1-(2-hy­droxy­eth­yl)-2-(4-meth­oxy­phen­yl)-1H-benzimidazole-5-carboxyl­ate monohydrate
Source: Acta Crystallogr Sect E Struct Rep Online. 2012 Jan 18;68(Pt 2):o421. doi: 10.1107/S1600536812001262 (PMC3275179; doi:10.1107/S1600536812001262)
Supplement: Supplementary file 1 [file e-68-0o421-sup1.cif]

##############################################################################
#                                                                            #
# This CIF contains the data in a paper accepted for publication in          #
# Acta Crystallographica Section E. It conforms to the requirements of       #
# Notes for Authors for Acta Crystallographica Section E, and has been       #
# peer reviewed under the auspices of the IUCr Commission on Journals.       #
#                                                                            #
# Full details of the Crystallographic Information File format               #
# are given in the paper "The Crystallographic Information File (CIF):       #
# a New Standard Archive File for Crystallography" by S. R. Hall, F. H.      #
# Allen and I. D. Brown [Acta Cryst. (1991), A47, 655-685].                  #
#                                                                            #
# The current version of the core CIF dictionary is obtainable from          #
# ftp://ftp.iucr.org/pub/cif_core.dic.                                       #
#                                                                            #
# Software is freely available for graphical display of the structure(s)     #
# in this CIF. For information consult the CIF software page                 #
# http://www.iucr.org/resources/cif/software.                                #
#                                                                            #
# This file may be used for bona fide research purposes within the           #
# scientific community so long as proper attribution is given to the journal # 
# article from which it was obtained.                                        #
#                                                                            #
##############################################################################
data_global
_audit_creation_method     'form.cif (version 2.0)'
_journal_data_validation_number     ?
_journal_date_recd_electronic     2012-01-10
_journal_date_accepted     2012-01-11
_journal_name_full     'Acta Crystallographica, Section E'
_journal_year     2012
_journal_volume     68
_journal_issue      2
_journal_page_first     o421
_journal_page_last     o421
_journal_paper_category     QO
_journal_paper_doi     10.1107/S1600536812001262
_journal_coeditor_code     SU2368
_publ_contact_author_name     'Abdul Rahim, Aisyah Saad'
_publ_contact_author_address
;
      School of Pharmaceutical Sciences
      Universiti Sains Malaysia
      11800 USM, Penang.
;
_publ_contact_author_email     'aisyah@usm.my'
_publ_contact_author_fax     '6 04 6570017'
_publ_contact_author_phone     '6 04 6534094'
_publ_section_title
;
Ethyl
1-(2-hydroxyethyl)-2-(4-methoxyphenyl)-1<i>H</i>-benzimidazole-5-carboxylate
monohydrate
;
loop_
    _publ_author_name
    _publ_author_footnote
    _publ_author_address
    'Arumugam, Natarajan' ?
;      School of Pharmaceutical Sciences
       Universiti Sains Malaysia
       11800 USM, Penang
       Malaysia
;
    'Ngah, Nurziana' ?
;     Kulliyyah of Science
      International Islamic University Malaysia
      Kuantan Campus, Jalan Istana
      Bandar Indera Mahkota, 25200 Kuantan
      Pahang, Malaysia
;
    'Osman, Hasnah' ?
;      School of Chemical Sciences
       Universiti Sains Malaysia
       11800 USM, Penang
       Malaysia
;
    'Abdul Rahim, Aisyah Saad' ?
;      School of Pharmaceutical Sciences
       Universiti Sains Malaysia
       11800 USM, Penang
       Malaysia
;
data_I
_audit_creation_method     SHELXL-97
_chemical_name_systematic
;
Ethyl 1-(2-hydroxyethyl)-2-(4-methoxyphenyl)-1<i>H</i>-benzimidazole-
5-carboxylate monohydrate
;
_chemical_name_common     ?
_chemical_formula_moiety     'C19 H20 N2 O4, H2 O'
_chemical_formula_sum     'C19 H22 N2 O5'
_chemical_formula_iupac     'C19 H20 N2 O4, H2 O'
_chemical_formula_weight     358.39
_chemical_melting_point     ?
_symmetry_cell_setting     monoclinic
_symmetry_space_group_name_H-M     'P 21/c'
_symmetry_space_group_name_Hall     '-P 2ybc'
loop_
    _symmetry_equiv_pos_as_xyz
    'x, y, z'
    '-x, y+1/2, -z+1/2'
    '-x, -y, -z'
    'x, -y-1/2, z-1/2'
_cell_length_a     10.6364(11)
_cell_length_b     9.5089(10)
_cell_length_c     19.3765(17)
_cell_angle_alpha     90.00
_cell_angle_beta     112.899(5)
_cell_angle_gamma     90.00
_cell_volume     1805.3(3)
_cell_formula_units_Z     4
_cell_measurement_reflns_used     9429
_cell_measurement_theta_min     2.9
_cell_measurement_theta_max     25.0
_cell_measurement_temperature     293(2)
_exptl_crystal_description     'block'
_exptl_crystal_colour     'colourless'
_exptl_crystal_size_max     0.35
_exptl_crystal_size_mid     0.25
_exptl_crystal_size_min     0.18
_exptl_crystal_density_diffrn     1.319
_exptl_crystal_density_meas     ?
_exptl_crystal_density_method     'not measured'
_exptl_crystal_F_000     760
_exptl_absorpt_coefficient_mu     0.096
_exptl_absorpt_correction_type     multi-scan
_exptl_absorpt_process_details     '(SADABS; Bruker, 2009)'
_exptl_absorpt_correction_T_min     0.9674
_exptl_absorpt_correction_T_max     0.9830
_exptl_special_details     ?
_diffrn_ambient_temperature     293(2)
_diffrn_radiation_type     MoK\a
_diffrn_radiation_wavelength     0.71073
_diffrn_radiation_source     'fine-focus sealed tube'
_diffrn_radiation_monochromator     graphite
_diffrn_measurement_device_type
;
Bruker SMART APEXII CCD area-detector
;
_diffrn_measurement_method     '\f and \w scan'
_diffrn_detector_area_resol_mean     83.66
_diffrn_reflns_number     13982
_diffrn_reflns_av_R_equivalents     0.0334
_diffrn_reflns_av_sigmaI/netI     0.0297
_diffrn_reflns_theta_min     2.9
_diffrn_reflns_theta_max     25.0
_diffrn_reflns_theta_full     25.0
_diffrn_measured_fraction_theta_max     0.99
_diffrn_measured_fraction_theta_full     0.99
_diffrn_reflns_limit_h_min     -12
_diffrn_reflns_limit_h_max     12
_diffrn_reflns_limit_k_min     -11
_diffrn_reflns_limit_k_max     11
_diffrn_reflns_limit_l_min     -23
_diffrn_reflns_limit_l_max     21
_diffrn_standards_number     0
_diffrn_standards_interval_count     0
_diffrn_standards_interval_time     0
_diffrn_standards_decay_%     0
_refine_special_details
;
Refinement of <i>F</i>^2^ against ALL reflections. The weighted <i>R</i>-factor
<i>wR</i> and goodness of fit <i>S</i> are based on <i>F</i>^2^, conventional
<i>R</i>-factors <i>R</i> are based on <i>F</i>, with <i>F</i> set to zero for
negative <i>F</i>^2^. The threshold expression of <i>F</i>^2^ >
\s(<i>F</i>^2^) is used only for calculating <i>R</i>-factors(gt) <i>etc</i>.
and is not relevant to the choice of reflections for refinement.
<i>R</i>-factors based on <i>F</i>^2^ are statistically about twice as large
as those based on <i>F</i>, and <i>R</i>- factors based on ALL data will be
even larger.
;
_reflns_number_total     3140
_reflns_number_gt     2856
_reflns_threshold_expression     I>2\s(I)
_refine_ls_structure_factor_coef     Fsqd
_refine_ls_matrix_type     full
_refine_ls_R_factor_all     0.0354
_refine_ls_R_factor_gt     0.0321
_refine_ls_wR_factor_gt     0.0828
_refine_ls_wR_factor_ref     0.0860
_refine_ls_goodness_of_fit_ref     1.024
_refine_ls_restrained_S_all     1.024
_refine_ls_number_reflns     3140
_refine_ls_number_parameters     249
_refine_ls_number_restraints     3
_refine_ls_hydrogen_treatment     mixed
_refine_ls_weighting_scheme     calc
_refine_ls_weighting_details
         'calc w=1/[\s^2^(Fo^2^)+(0.0382P)^2^+0.7017P] where P=(Fo^2^+2Fc^2^)/3'
_atom_sites_solution_hydrogens     geom
_atom_sites_solution_primary     direct
_atom_sites_solution_secondary     difmap
_refine_ls_shift/su_max     ?
_refine_ls_shift/su_max_lt     0.001
_refine_ls_shift/su_mean     0.000
_refine_diff_density_max     0.19
_refine_diff_density_min     -0.20
_refine_ls_extinction_method     none
_refine_ls_extinction_coef     ?
loop_
    _atom_type_symbol
    _atom_type_description
    _atom_type_scat_dispersion_real
    _atom_type_scat_dispersion_imag
    _atom_type_scat_source
    'C' 'C' 0.0033 0.0016
                         'International Tables Vol C Tables 4.2.6.8 and 6.1.1.4'
    'H' 'H' 0.0000 0.0000
                         'International Tables Vol C Tables 4.2.6.8 and 6.1.1.4'
    'N' 'N' 0.0061 0.0033
                         'International Tables Vol C Tables 4.2.6.8 and 6.1.1.4'
    'O' 'O' 0.0106 0.0060
                         'International Tables Vol C Tables 4.2.6.8 and 6.1.1.4'
_computing_data_collection     'APEX2 (Bruker, 2009)'
_computing_cell_refinement     'SAINT (Bruker, 2009)'
_computing_data_reduction     'SAINT (Bruker, 2009)'
_computing_structure_solution     'SHELXS97 (Sheldrick, 2008)'
_computing_structure_refinement     'SHELXL97 (Sheldrick, 2008)'
_computing_molecular_graphics     'SHELXTL (Sheldrick, 2008)'
_computing_publication_material
;
SHELXTL (Sheldrick, 2008) and PLATON (Spek, 2009)
;
loop_
    _atom_site_type_symbol
    _atom_site_label
    _atom_site_fract_x
    _atom_site_fract_y
    _atom_site_fract_z
    _atom_site_U_iso_or_equiv
    _atom_site_adp_type
    _atom_site_calc_flag
    _atom_site_refinement_flags
    _atom_site_occupancy
    _atom_site_symmetry_multiplicity
    _atom_site_disorder_assembly
    _atom_site_disorder_group
    O O1 0.03607(9) 0.11092(10) -0.10495(5) 0.0273(2) Uani d . 1 1 . .
    O O2 0.13828(10) 0.11955(10) 0.02067(5) 0.0318(2) Uani d . 1 1 . .
    O O3 1.05219(9) -0.64334(10) 0.19548(5) 0.0299(2) Uani d . 1 1 . .
    O O4 0.56061(11) -0.49083(10) -0.20486(5) 0.0308(2) Uani d D 1 1 . .
    H H4B 0.5547(19) -0.4247(16) -0.2358(9) 0.055(6) Uiso d D 1 1 . .
    N N1 0.54707(10) -0.27695(10) -0.04766(5) 0.0195(2) Uani d . 1 1 . .
    N N2 0.53184(10) -0.24427(10) 0.06353(6) 0.0207(2) Uani d . 1 1 . .
    C C1 0.79606(13) -0.37042(14) 0.14242(7) 0.0246(3) Uani d . 1 1 . .
    H H1A 0.7743 -0.2930 0.1650 0.029 Uiso calc R 1 1 . .
    C C2 0.90530(13) -0.45375(15) 0.18365(7) 0.0277(3) Uani d . 1 1 . .
    H H2A 0.9560 -0.4328 0.2337 0.033 Uiso calc R 1 1 . .
    C C3 0.94031(12) -0.56962(14) 0.15058(7) 0.0235(3) Uani d . 1 1 . .
    C C4 0.86192(13) -0.60221(13) 0.07631(7) 0.0243(3) Uani d . 1 1 . .
    H H4A 0.8838 -0.6799 0.0540 0.029 Uiso calc R 1 1 . .
    C C5 0.75072(13) -0.51868(13) 0.03529(7) 0.0231(3) Uani d . 1 1 . .
    H H5A 0.6979 -0.5421 -0.0142 0.028 Uiso calc R 1 1 . .
    C C6 0.71694(12) -0.40026(13) 0.06695(7) 0.0206(3) Uani d . 1 1 . .
    C C7 0.59923(12) -0.30890(12) 0.02771(7) 0.0194(3) Uani d . 1 1 . .
    C C8 0.43855(12) -0.18642(12) -0.06055(7) 0.0197(3) Uani d . 1 1 . .
    C C9 0.34925(13) -0.12055(13) -0.12536(7) 0.0219(3) Uani d . 1 1 . .
    H H9A 0.3561 -0.1332 -0.1714 0.026 Uiso calc R 1 1 . .
    C C10 0.24989(12) -0.03538(13) -0.11789(7) 0.0224(3) Uani d . 1 1 . .
    H H10A 0.1875 0.0093 -0.1600 0.027 Uiso calc R 1 1 . .
    C C11 0.24092(12) -0.01465(12) -0.04771(7) 0.0217(3) Uani d . 1 1 . .
    C C12 0.33239(12) -0.07870(12) 0.01676(7) 0.0212(3) Uani d . 1 1 . .
    H H12A 0.3277 -0.0634 0.0631 0.025 Uiso calc R 1 1 . .
    C C13 0.43118(12) -0.16652(12) 0.00957(7) 0.0196(3) Uani d . 1 1 . .
    C C14 0.13541(13) 0.07845(13) -0.03903(7) 0.0234(3) Uani d . 1 1 . .
    C C15 -0.06792(14) 0.20632(16) -0.10130(8) 0.0328(3) Uani d . 1 1 . .
    H H15A -0.0296 0.2992 -0.0858 0.039 Uiso calc R 1 1 . .
    H H15B -0.1042 0.1723 -0.0656 0.039 Uiso calc R 1 1 . .
    C C16 -0.17773(17) 0.2119(2) -0.17790(10) 0.0550(5) Uani d . 1 1 . .
    H H16A -0.2463 0.2782 -0.1785 0.082 Uiso calc R 1 1 . .
    H H16B -0.2182 0.1205 -0.1914 0.082 Uiso calc R 1 1 . .
    H H16C -0.1395 0.2407 -0.2131 0.082 Uiso calc R 1 1 . .
    C C17 1.10325(14) -0.74776(15) 0.15978(7) 0.0292(3) Uani d . 1 1 . .
    H H17A 1.1895 -0.7819 0.1946 0.044 Uiso calc R 1 1 . .
    H H17B 1.1148 -0.7070 0.1173 0.044 Uiso calc R 1 1 . .
    H H17C 1.0396 -0.8243 0.1435 0.044 Uiso calc R 1 1 . .
    C C18 0.59596(12) -0.31970(13) -0.10568(7) 0.0213(3) Uani d . 1 1 . .
    H H18A 0.6892 -0.3533 -0.0822 0.026 Uiso calc R 1 1 . .
    H H18B 0.5952 -0.2393 -0.1366 0.026 Uiso calc R 1 1 . .
    C C19 0.50589(13) -0.43538(13) -0.15438(7) 0.0235(3) Uani d . 1 1 . .
    H H19A 0.4971 -0.5104 -0.1226 0.028 Uiso calc R 1 1 . .
    H H19B 0.4155 -0.3979 -0.1826 0.028 Uiso calc R 1 1 . .
    O O5 0.54527(11) -0.26408(11) -0.28926(5) 0.0342(2) Uani d D 1 1 . .
    H H5B 0.510(2) -0.1856(14) -0.2842(12) 0.062(6) Uiso d D 1 1 . .
    H H5C 0.542(2) -0.267(2) -0.3338(7) 0.061(6) Uiso d D 1 1 . .
loop_
    _atom_site_aniso_label
    _atom_site_aniso_U_11
    _atom_site_aniso_U_22
    _atom_site_aniso_U_33
    _atom_site_aniso_U_12
    _atom_site_aniso_U_13
    _atom_site_aniso_U_23
    O1 0.0236(5) 0.0305(5) 0.0275(5) 0.0048(4) 0.0096(4) 0.0009(4)
    O2 0.0326(5) 0.0363(5) 0.0274(5) 0.0044(4) 0.0126(4) -0.0064(4)
    O3 0.0288(5) 0.0376(5) 0.0214(5) 0.0106(4) 0.0077(4) -0.0008(4)
    O4 0.0533(6) 0.0220(5) 0.0257(5) 0.0010(4) 0.0248(5) -0.0003(4)
    N1 0.0216(5) 0.0199(5) 0.0179(5) -0.0012(4) 0.0086(4) -0.0012(4)
    N2 0.0217(5) 0.0214(5) 0.0193(5) -0.0026(4) 0.0085(4) -0.0012(4)
    C1 0.0262(6) 0.0284(7) 0.0211(6) 0.0019(5) 0.0113(5) -0.0031(5)
    C2 0.0274(7) 0.0361(7) 0.0182(6) 0.0024(6) 0.0074(5) -0.0032(5)
    C3 0.0216(6) 0.0276(6) 0.0220(6) 0.0015(5) 0.0092(5) 0.0030(5)
    C4 0.0282(7) 0.0207(6) 0.0246(6) -0.0003(5) 0.0111(5) -0.0021(5)
    C5 0.0255(6) 0.0226(6) 0.0191(6) -0.0044(5) 0.0065(5) -0.0017(5)
    C6 0.0212(6) 0.0215(6) 0.0207(6) -0.0039(5) 0.0099(5) 0.0011(5)
    C7 0.0213(6) 0.0186(6) 0.0187(6) -0.0057(5) 0.0083(5) -0.0018(5)
    C8 0.0210(6) 0.0175(6) 0.0212(6) -0.0044(5) 0.0089(5) -0.0026(5)
    C9 0.0262(6) 0.0221(6) 0.0182(6) -0.0035(5) 0.0095(5) -0.0023(5)
    C10 0.0229(6) 0.0211(6) 0.0205(6) -0.0024(5) 0.0055(5) 0.0001(5)
    C11 0.0211(6) 0.0188(6) 0.0246(6) -0.0041(5) 0.0084(5) -0.0030(5)
    C12 0.0236(6) 0.0213(6) 0.0207(6) -0.0062(5) 0.0109(5) -0.0043(5)
    C13 0.0203(6) 0.0187(6) 0.0194(6) -0.0050(5) 0.0071(5) -0.0015(5)
    C14 0.0232(6) 0.0214(6) 0.0252(7) -0.0043(5) 0.0091(5) -0.0016(5)
    C15 0.0277(7) 0.0369(8) 0.0368(8) 0.0092(6) 0.0159(6) 0.0039(6)
    C16 0.0359(9) 0.0788(13) 0.0442(10) 0.0216(9) 0.0090(8) 0.0018(9)
    C17 0.0282(7) 0.0342(7) 0.0264(7) 0.0070(6) 0.0120(6) -0.0001(6)
    C18 0.0252(6) 0.0225(6) 0.0195(6) 0.0001(5) 0.0123(5) 0.0004(5)
    C19 0.0302(7) 0.0231(6) 0.0189(6) -0.0008(5) 0.0115(5) -0.0008(5)
    O5 0.0533(6) 0.0309(5) 0.0247(5) 0.0084(5) 0.0219(5) 0.0080(4)
_geom_special_details
;
All e.s.d.'s (except the e.s.d. in the dihedral angle between two l.s. planes)
are estimated using the full covariance matrix. The cell e.s.d.'s are taken
into account individually in the estimation of e.s.d.'s in distances, angles
and torsion angles; correlations between e.s.d.'s in cell parameters are only
used when they are defined by crystal symmetry. An approximate (isotropic)
treatment of cell e.s.d.'s is used for estimating e.s.d.'s involving l.s.
planes.
;
loop_
    _geom_bond_atom_site_label_1
    _geom_bond_atom_site_label_2
    _geom_bond_site_symmetry_2
    _geom_bond_distance
    _geom_bond_publ_flag
    O1 C14 . 1.3391(16) ?
    O1 C15 . 1.4533(15) ?
    O2 C14 . 1.2100(16) ?
    O3 C3 . 1.3633(15) ?
    O3 C17 . 1.4324(16) ?
    O4 C19 . 1.4200(15) ?
    O4 H4B . 0.854(9) ?
    N1 C7 . 1.3794(15) ?
    N1 C8 . 1.3825(16) ?
    N1 C18 . 1.4677(15) ?
    N2 C7 . 1.3268(16) ?
    N2 C13 . 1.3838(16) ?
    C1 C2 . 1.3761(19) ?
    C1 C6 . 1.4033(18) ?
    C1 H1A . 0.9300 ?
    C2 C3 . 1.3961(18) ?
    C2 H2A . 0.9300 ?
    C3 C4 . 1.3887(18) ?
    C4 C5 . 1.3893(18) ?
    C4 H4A . 0.9300 ?
    C5 C6 . 1.3946(17) ?
    C5 H5A . 0.9300 ?
    C6 C7 . 1.4695(17) ?
    C8 C9 . 1.3940(17) ?
    C8 C13 . 1.4040(17) ?
    C9 C10 . 1.3831(18) ?
    C9 H9A . 0.9300 ?
    C10 C11 . 1.4135(18) ?
    C10 H10A . 0.9300 ?
    C11 C12 . 1.3900(18) ?
    C11 C14 . 1.4895(17) ?
    C12 C13 . 1.3909(17) ?
    C12 H12A . 0.9300 ?
    C15 C16 . 1.490(2) ?
    C15 H15A . 0.9700 ?
    C15 H15B . 0.9700 ?
    C16 H16A . 0.9600 ?
    C16 H16B . 0.9600 ?
    C16 H16C . 0.9600 ?
    C17 H17A . 0.9600 ?
    C17 H17B . 0.9600 ?
    C17 H17C . 0.9600 ?
    C18 C19 . 1.5215(17) ?
    C18 H18A . 0.9700 ?
    C18 H18B . 0.9700 ?
    C19 H19A . 0.9700 ?
    C19 H19B . 0.9700 ?
    O5 H5B . 0.855(9) ?
    O5 H5C . 0.852(9) ?
loop_
    _geom_angle_atom_site_label_1
    _geom_angle_atom_site_label_2
    _geom_angle_atom_site_label_3
    _geom_angle_site_symmetry_1
    _geom_angle_site_symmetry_3
    _geom_angle
    _geom_angle_publ_flag
    C14 O1 C15 . . 115.49(10) ?
    C3 O3 C17 . . 116.68(10) ?
    C19 O4 H4B . . 105.8(13) ?
    C7 N1 C8 . . 106.98(10) ?
    C7 N1 C18 . . 129.31(10) ?
    C8 N1 C18 . . 123.63(10) ?
    C7 N2 C13 . . 105.60(10) ?
    C2 C1 C6 . . 121.14(12) ?
    C2 C1 H1A . . 119.4 ?
    C6 C1 H1A . . 119.4 ?
    C1 C2 C3 . . 120.24(12) ?
    C1 C2 H2A . . 119.9 ?
    C3 C2 H2A . . 119.9 ?
    O3 C3 C4 . . 124.72(11) ?
    O3 C3 C2 . . 115.81(11) ?
    C4 C3 C2 . . 119.47(11) ?
    C3 C4 C5 . . 119.97(12) ?
    C3 C4 H4A . . 120.0 ?
    C5 C4 H4A . . 120.0 ?
    C4 C5 C6 . . 121.18(11) ?
    C4 C5 H5A . . 119.4 ?
    C6 C5 H5A . . 119.4 ?
    C5 C6 C1 . . 117.97(11) ?
    C5 C6 C7 . . 124.27(11) ?
    C1 C6 C7 . . 117.67(11) ?
    N2 C7 N1 . . 112.04(10) ?
    N2 C7 C6 . . 121.88(11) ?
    N1 C7 C6 . . 126.07(11) ?
    N1 C8 C9 . . 132.13(11) ?
    N1 C8 C13 . . 105.44(10) ?
    C9 C8 C13 . . 122.43(11) ?
    C10 C9 C8 . . 116.70(11) ?
    C10 C9 H9A . . 121.7 ?
    C8 C9 H9A . . 121.7 ?
    C9 C10 C11 . . 121.52(12) ?
    C9 C10 H10A . . 119.2 ?
    C11 C10 H10A . . 119.2 ?
    C12 C11 C10 . . 121.19(11) ?
    C12 C11 C14 . . 116.97(11) ?
    C10 C11 C14 . . 121.83(11) ?
    C11 C12 C13 . . 117.71(11) ?
    C11 C12 H12A . . 121.1 ?
    C13 C12 H12A . . 121.1 ?
    N2 C13 C12 . . 129.62(11) ?
    N2 C13 C8 . . 109.94(10) ?
    C12 C13 C8 . . 120.44(11) ?
    O2 C14 O1 . . 123.68(12) ?
    O2 C14 C11 . . 124.06(12) ?
    O1 C14 C11 . . 112.26(10) ?
    O1 C15 C16 . . 106.87(12) ?
    O1 C15 H15A . . 110.3 ?
    C16 C15 H15A . . 110.3 ?
    O1 C15 H15B . . 110.3 ?
    C16 C15 H15B . . 110.3 ?
    H15A C15 H15B . . 108.6 ?
    C15 C16 H16A . . 109.5 ?
    C15 C16 H16B . . 109.5 ?
    H16A C16 H16B . . 109.5 ?
    C15 C16 H16C . . 109.5 ?
    H16A C16 H16C . . 109.5 ?
    H16B C16 H16C . . 109.5 ?
    O3 C17 H17A . . 109.5 ?
    O3 C17 H17B . . 109.5 ?
    H17A C17 H17B . . 109.5 ?
    O3 C17 H17C . . 109.5 ?
    H17A C17 H17C . . 109.5 ?
    H17B C17 H17C . . 109.5 ?
    N1 C18 C19 . . 110.49(10) ?
    N1 C18 H18A . . 109.6 ?
    C19 C18 H18A . . 109.6 ?
    N1 C18 H18B . . 109.6 ?
    C19 C18 H18B . . 109.6 ?
    H18A C18 H18B . . 108.1 ?
    O4 C19 C18 . . 111.58(10) ?
    O4 C19 H19A . . 109.3 ?
    C18 C19 H19A . . 109.3 ?
    O4 C19 H19B . . 109.3 ?
    C18 C19 H19B . . 109.3 ?
    H19A C19 H19B . . 108.0 ?
    H5B O5 H5C . . 107.1(19) ?
loop_
    _geom_torsion_atom_site_label_1
    _geom_torsion_atom_site_label_2
    _geom_torsion_atom_site_label_3
    _geom_torsion_atom_site_label_4
    _geom_torsion_site_symmetry_1
    _geom_torsion_site_symmetry_2
    _geom_torsion_site_symmetry_3
    _geom_torsion_site_symmetry_4
    _geom_torsion
    _geom_torsion_publ_flag
    C6 C1 C2 C3 . . . . 0.6(2) ?
    C17 O3 C3 C4 . . . . 9.95(18) ?
    C17 O3 C3 C2 . . . . -170.04(11) ?
    C1 C2 C3 O3 . . . . 178.34(12) ?
    C1 C2 C3 C4 . . . . -1.65(19) ?
    O3 C3 C4 C5 . . . . -179.16(11) ?
    C2 C3 C4 C5 . . . . 0.83(19) ?
    C3 C4 C5 C6 . . . . 1.05(18) ?
    C4 C5 C6 C1 . . . . -2.05(18) ?
    C4 C5 C6 C7 . . . . -178.52(11) ?
    C2 C1 C6 C5 . . . . 1.22(18) ?
    C2 C1 C6 C7 . . . . 177.92(11) ?
    C13 N2 C7 N1 . . . . -0.02(13) ?
    C13 N2 C7 C6 . . . . 178.74(10) ?
    C8 N1 C7 N2 . . . . -0.37(13) ?
    C18 N1 C7 N2 . . . . 176.36(11) ?
    C8 N1 C7 C6 . . . . -179.06(11) ?
    C18 N1 C7 C6 . . . . -2.33(19) ?
    C5 C6 C7 N2 . . . . 147.34(12) ?
    C1 C6 C7 N2 . . . . -29.13(16) ?
    C5 C6 C7 N1 . . . . -34.09(18) ?
    C1 C6 C7 N1 . . . . 149.44(12) ?
    C7 N1 C8 C9 . . . . 179.82(12) ?
    C18 N1 C8 C9 . . . . 2.86(19) ?
    C7 N1 C8 C13 . . . . 0.59(12) ?
    C18 N1 C8 C13 . . . . -176.38(10) ?
    N1 C8 C9 C10 . . . . 179.73(12) ?
    C13 C8 C9 C10 . . . . -1.15(17) ?
    C8 C9 C10 C11 . . . . 0.95(17) ?
    C9 C10 C11 C12 . . . . 0.34(18) ?
    C9 C10 C11 C14 . . . . 179.15(11) ?
    C10 C11 C12 C13 . . . . -1.45(17) ?
    C14 C11 C12 C13 . . . . 179.70(10) ?
    C7 N2 C13 C12 . . . . -179.60(12) ?
    C7 N2 C13 C8 . . . . 0.40(13) ?
    C11 C12 C13 N2 . . . . -178.75(11) ?
    C11 C12 C13 C8 . . . . 1.25(16) ?
    N1 C8 C13 N2 . . . . -0.62(13) ?
    C9 C8 C13 N2 . . . . -179.95(10) ?
    N1 C8 C13 C12 . . . . 179.38(10) ?
    C9 C8 C13 C12 . . . . 0.05(17) ?
    C15 O1 C14 O2 . . . . 2.88(18) ?
    C15 O1 C14 C11 . . . . -177.56(10) ?
    C12 C11 C14 O2 . . . . 12.75(18) ?
    C10 C11 C14 O2 . . . . -166.10(12) ?
    C12 C11 C14 O1 . . . . -166.81(10) ?
    C10 C11 C14 O1 . . . . 14.34(16) ?
    C14 O1 C15 C16 . . . . -171.89(13) ?
    C7 N1 C18 C19 . . . . 103.77(13) ?
    C8 N1 C18 C19 . . . . -79.98(13) ?
    N1 C18 C19 O4 . . . . -172.67(10) ?
loop_
    _geom_hbond_atom_site_label_D
    _geom_hbond_atom_site_label_H
    _geom_hbond_atom_site_label_A
    _geom_hbond_site_symmetry_D
    _geom_hbond_site_symmetry_H
    _geom_hbond_site_symmetry_A
    _geom_hbond_distance_DH
    _geom_hbond_distance_HA
    _geom_hbond_distance_DA
    _geom_hbond_angle_DHA
    _geom_hbond_publ_flag
    O5 H5B O4 . . 2_654 0.858(16) 1.979(15) 2.8165(15) 165(2) yes
    O5 H5C N2 . . 4_555 0.851(14) 1.953(14) 2.8011(15) 174.9(19) yes
    C15 H15A Cg2 . . 3_655 0.97 2.95 3.7247(17) 138 yes
