# Supplementary material for: Ethyl 1-(2-hy­droxy­eth­yl)-2-(4-meth­oxy­phen­yl)-1H-benzimidazole-5-carboxyl­ate monohydrate
Source: Acta Crystallogr Sect E Struct Rep Online. 2012 Jan 18;68(Pt 2):o421. doi: 10.1107/S1600536812001262 (PMC3275179; doi:10.1107/S1600536812001262)
Supplement: Supplementary file 2 [file e-68-0o421-Isup2.hkl]

# 
# h,k,l, Fc-squared, Fo-squared, sigma(Fo-squared) and status flag 
# 
data_I
_shelx_title ' na93am in P2(1)/c (100K)' 
_shelx_refln_list_code          4 
_shelx_F_calc_maximum      193.83 
_exptl_crystal_F_000       759.88 
_reflns_d_resolution_high  0.8410 
 
loop_ 
 _symmetry_equiv_pos_as_xyz 
 'x, y, z' 
 '-x, y+1/2, -z+1/2' 
 '-x, -y, -z' 
 'x, -y-1/2, z-1/2' 
 
_cell_length_a    10.6364 
_cell_length_b     9.5089 
_cell_length_c    19.3765 
_cell_angle_alpha  90.000 
_cell_angle_beta  112.899 
_cell_angle_gamma  90.000 
 
_shelx_F_squared_multiplier     1.000 
 
loop_ 
 _refln_index_h 
 _refln_index_k 
 _refln_index_l 
 _refln_F_squared_calc 
 _refln_F_squared_meas 
 _refln_F_squared_sigma 
 _refln_observed_status 
   2   0   0    10707.81     9570.10    399.72 o 
   3   0   0     6627.87     6755.63    547.11 o 
   4   0   0       29.78       33.83      3.24 o 
   5   0   0      305.09      288.78     10.19 o 
   6   0   0     1839.67     1929.57     36.54 o 
   7   0   0      156.08      159.82      3.71 o 
   8   0   0      236.87      256.92      7.50 o 
   9   0   0       55.05       68.37      7.31 o 
  10   0   0      969.27     1009.10     38.33 o 
  11   0   0      102.63       96.96      4.78 o 
   2   1   0        0.78        1.01      0.38 o 
   3   1   0     4920.61     4572.29     98.32 o 
   4   1   0      905.72      841.16     17.59 o 
   5   1   0     2089.71     2081.95     32.87 o 
   6   1   0      447.98      426.37      6.98 o 
   7   1   0       49.50       57.23      1.55 o 
   8   1   0        6.44        6.74      0.85 o 
   9   1   0      131.97      118.06      2.71 o 
  10   1   0        9.16        6.87      1.78 o 
  11   1   0      864.01      821.32     18.27 o 
   0   2   0     1087.71      952.48     40.06 o 
   1   2   0     3226.80     3284.39     96.79 o 
   2   2   0    10501.61    10250.22    221.83 o 
   3   2   0     1553.32     1492.08     37.03 o 
   4   2   0      878.49      908.27     17.29 o 
   5   2   0      355.06      379.78      6.67 o 
   6   2   0        0.24        0.32      0.43 o 
   7   2   0      102.79      121.65      2.56 o 
   8   2   0      921.20      970.80     18.23 o 
   9   2   0        9.15       11.62      1.25 o 
  10   2   0       62.49       57.26      2.42 o 
  11   2   0      190.62      186.02      6.15 o 
   1   3   0      254.42      287.49      7.03 o 
   2   3   0     8285.32     8523.74    339.93 o 
   3   3   0      225.58      226.98      4.76 o 
   4   3   0      712.58      763.17     11.24 o 
   5   3   0      175.53      171.05      3.58 o 
   6   3   0      330.07      331.62      6.07 o 
   7   3   0        1.30        2.01      0.63 o 
   8   3   0     1005.85     1024.27     16.16 o 
   9   3   0       91.50       80.22      2.55 o 
  10   3   0        0.02        0.77      1.11 o 
  11   3   0       77.20       74.06      3.03 o 
   0   4   0      112.71       94.59      3.24 o 
   1   4   0     6684.01     6528.84    114.97 o 
   2   4   0      467.69      454.16      9.45 o 
   3   4   0     2961.43     2953.64     52.28 o 
   4   4   0     1848.26     1850.25     30.28 o 
   5   4   0       74.57       79.73      3.19 o 
   6   4   0     1148.69     1145.63     19.24 o 
   7   4   0        0.01       -0.65      0.62 o 
   8   4   0        6.39        3.54      0.81 o 
   9   4   0      276.48      259.28      7.80 o 
  10   4   0        6.67        5.68      1.63 o 
   1   5   0      284.99      280.67      5.08 o 
   2   5   0      825.26      784.15     13.23 o 
   3   5   0     2291.81     2181.74     35.98 o 
   4   5   0     1700.58     1723.39     41.93 o 
   5   5   0        8.48        6.56      0.74 o 
   6   5   0     2342.39     2311.14     37.94 o 
   7   5   0       24.30       22.39      1.24 o 
   8   5   0      650.57      625.51     10.99 o 
   9   5   0        1.47        3.72      1.49 o 
  10   5   0        5.52        3.23      1.54 o 
   0   6   0      543.24      577.79     15.24 o 
   1   6   0      263.98      274.46      4.89 o 
   2   6   0      224.39      221.09      4.13 o 
   3   6   0      169.75      181.35      3.26 o 
   4   6   0       47.80       54.77      2.36 o 
   5   6   0     1854.83     1819.29     28.08 o 
   6   6   0     1211.95     1190.45     20.02 o 
   7   6   0       14.58       13.65      1.12 o 
   8   6   0       30.52       29.55      1.73 o 
   9   6   0        0.07       -1.48      1.38 o 
   1   7   0      681.78      695.95     11.45 o 
   2   7   0      158.40      160.87      3.28 o 
   3   7   0       23.30       23.27      1.16 o 
   4   7   0       82.43       87.69      3.21 o 
   5   7   0     1836.66     1765.60     29.25 o 
   6   7   0      381.44      357.15      6.74 o 
   7   7   0       75.00       78.87      2.89 o 
   8   7   0       30.99       30.96      3.08 o 
   9   7   0      114.93      123.51      4.76 o 
   0   8   0      319.20      293.90     12.12 o 
   1   8   0       47.24       49.62      1.87 o 
   2   8   0       55.73       64.35      1.93 o 
   3   8   0       94.63       97.44      2.83 o 
   4   8   0      137.49      143.22      4.99 o 
   5   8   0        5.61        5.54      0.93 o 
   6   8   0       34.95       34.77      1.89 o 
   7   8   0        1.23       -1.42      1.08 o 
   8   8   0       23.03       24.64      2.04 o 
   1   9   0        0.15        0.67      0.75 o 
   2   9   0      142.03      133.58      4.91 o 
   3   9   0      817.97      810.03     15.21 o 
   4   9   0        0.77        1.31      0.90 o 
   5   9   0       47.45       47.12      2.52 o 
   6   9   0       45.22       39.78      2.37 o 
   7   9   0      707.03      668.40     15.42 o 
   0  10   0      121.65      113.53      6.10 o 
   1  10   0        1.23        1.61      1.12 o 
   2  10   0       85.72       89.53      3.12 o 
   3  10   0       30.47       36.28      3.01 o 
   4  10   0       34.41       35.53      2.52 o 
   5  10   0       74.03       72.43      3.08 o 
   1  11   0       50.12       48.02      3.88 o 
   2  11   0       46.76       48.44      2.89 o 
 -11   1   1        1.68        1.16      1.23 o 
 -10   1   1      674.72      682.27     18.54 o 
  -9   1   1        8.78        8.92      1.10 o 
  -8   1   1        0.07        0.07      0.61 o 
  -7   1   1       40.12       42.39      1.34 o 
  -6   1   1      266.02      258.66      3.94 o 
  -5   1   1      346.90      316.26      5.07 o 
  -4   1   1        9.07        8.55      1.46 o 
  -3   1   1       46.26       40.99      1.05 o 
  -2   1   1     1599.30     1533.97     28.50 o 
  -1   1   1      384.71      322.02     15.32 o 
   2   1   1     5578.92     5325.15    300.29 o 
   3   1   1      799.70      786.69     14.90 o 
   4   1   1     1234.83     1195.63     19.73 o 
   5   1   1     1025.41     1047.01     16.88 o 
   6   1   1      257.09      268.62      4.79 o 
   7   1   1      207.28      211.29      3.73 o 
   8   1   1       73.36       69.72      2.88 o 
   9   1   1      977.05      996.74     17.07 o 
  10   1   1      117.66      115.37      4.17 o 
  11   1   1      112.45      114.78     11.93 o 
 -11   2   1       49.07       44.36      2.11 o 
 -10   2   1        3.44        2.99      1.21 o 
  -9   2   1      113.52      117.92      3.15 o 
  -8   2   1       38.97       38.96      1.44 o 
  -7   2   1        4.22        5.42      0.69 o 
  -6   2   1      147.33      133.49      2.84 o 
  -5   2   1     1136.68     1238.67     22.33 o 
  -4   2   1      353.32      345.77      6.64 o 
  -3   2   1        0.07        0.26      0.45 o 
  -2   2   1    37571.97    34870.19    718.35 o 
  -1   2   1      232.74      233.51      5.12 o 
   0   2   1     2726.87     2647.39     78.03 o 
   1   2   1     6433.35     6821.31    405.28 o 
   2   2   1     1837.64     1698.44     46.01 o 
   3   2   1        9.49       14.42      0.91 o 
   4   2   1        8.34       14.56      0.96 o 
   5   2   1      595.37      621.65      9.82 o 
   6   2   1       56.87       45.47      1.33 o 
   7   2   1        3.22        3.09      0.60 o 
   8   2   1      573.07      590.29     11.61 o 
   9   2   1     1720.82     1710.82     26.65 o 
  10   2   1      172.76      162.11     11.25 o 
  11   2   1      367.35      354.83     12.77 o 
 -11   3   1       42.00       40.92      2.56 o 
 -10   3   1      170.15      173.05      4.88 o 
  -9   3   1        5.44        2.64      0.93 o 
  -8   3   1      223.33      218.29      4.40 o 
  -7   3   1        0.03       -0.21      0.51 o 
  -6   3   1       12.04       24.66      1.45 o 
  -5   3   1      355.28      375.26      6.23 o 
  -4   3   1     2269.06     2384.85     44.69 o 
  -3   3   1     2112.03     2061.16     36.82 o 
  -2   3   1     1967.59     1945.06     44.56 o 
  -1   3   1      483.83      472.50     11.15 o 
   0   3   1      405.78      415.03      8.29 o 
   1   3   1      182.01      165.07      5.78 o 
   2   3   1     1121.59     1163.12     35.37 o 
   3   3   1      485.40      534.15     11.22 o 
   4   3   1     1162.20     1087.31     17.50 o 
   5   3   1       79.80       75.26      1.72 o 
   6   3   1      197.25      186.13      3.27 o 
   7   3   1       75.18       65.74      1.82 o 
   8   3   1       75.52       78.35      2.27 o 
   9   3   1      123.09       87.98      5.14 o 
  10   3   1      108.07      100.78      3.48 o 
  11   3   1       51.88       50.30      2.97 o 
 -11   4   1      141.22      135.87      4.99 o 
 -10   4   1       33.06       37.78      2.13 o 
  -9   4   1       37.99       43.06      2.21 o 
  -8   4   1      428.46      423.31      7.73 o 
  -7   4   1        1.98        1.06      0.64 o 
  -6   4   1      174.52      168.32      4.37 o 
  -5   4   1      314.43      333.21      5.68 o 
  -4   4   1      736.63      809.83     12.70 o 
  -3   4   1     3994.40     4233.52     72.61 o 
  -2   4   1      363.19      338.87      9.96 o 
  -1   4   1       95.76      132.45      5.92 o 
   0   4   1      149.31      164.37      4.23 o 
   1   4   1     1567.82     1519.85     29.78 o 
   2   4   1       27.46       30.56      1.04 o 
   3   4   1     4501.41     4511.50     79.19 o 
   4   4   1     1491.58     1472.15     24.48 o 
   5   4   1      196.29      195.89      4.39 o 
   6   4   1      145.91      146.86      2.95 o 
   7   4   1        1.44        0.87      0.64 o 
   8   4   1      215.30      208.75      4.66 o 
   9   4   1       17.29       24.30      3.02 o 
  10   4   1       80.58       75.12      3.49 o 
 -10   5   1        9.55       14.48      1.51 o 
  -9   5   1       14.76       14.04      1.48 o 
  -8   5   1      117.99      104.07      2.76 o 
  -7   5   1        7.70        7.71      0.94 o 
  -6   5   1       74.41       68.05      1.87 o 
  -5   5   1      625.37      633.89     11.24 o 
  -4   5   1     3103.57     3020.59     45.74 o 
  -3   5   1      505.48      442.77      7.29 o 
  -2   5   1       59.30       48.97      1.72 o 
  -1   5   1       52.63       59.52      1.69 o 
   0   5   1      326.75      306.52      6.81 o 
   1   5   1      360.44      359.04      6.51 o 
   2   5   1     1005.24      958.66     15.04 o 
   3   5   1       87.96      103.08      2.70 o 
   4   5   1        4.43        8.70      0.80 o 
   5   5   1       43.23       37.87      1.46 o 
   6   5   1      922.19      898.76     14.26 o 
   7   5   1       80.17       94.03      2.71 o 
   8   5   1      140.44      133.83      3.91 o 
   9   5   1       23.06       29.40      2.13 o 
  10   5   1       22.35       28.02      2.37 o 
 -10   6   1       15.42       20.15      2.20 o 
  -9   6   1       17.30       13.74      1.53 o 
  -8   6   1      189.71      190.78      7.03 o 
  -7   6   1        0.01       -0.61      0.92 o 
  -6   6   1      558.96      581.28      9.60 o 
  -5   6   1       57.82       66.43      2.53 o 
  -4   6   1      139.51      132.47      2.96 o 
  -3   6   1     2240.20     2271.82     34.90 o 
  -2   6   1      126.03      114.43      4.34 o 
  -1   6   1     2248.44     2194.85     36.16 o 
   0   6   1      160.96      175.10      3.76 o 
   1   6   1      119.87      121.81      3.06 o 
   2   6   1       92.08       79.78      2.05 o 
   3   6   1      234.62      235.61      4.98 o 
   4   6   1      274.00      276.18      5.75 o 
   5   6   1      139.00      134.98      2.96 o 
   6   6   1        9.90        8.35      1.25 o 
   7   6   1       51.48       50.33      2.94 o 
   8   6   1        5.89        5.95      1.09 o 
   9   6   1       21.67       19.32      2.13 o 
  -9   7   1        2.83        0.77      1.22 o 
  -8   7   1        0.04       -0.95      0.95 o 
  -7   7   1        0.03        0.45      0.91 o 
  -6   7   1      456.05      417.60      8.36 o 
  -5   7   1       29.01       28.79      1.35 o 
  -4   7   1      277.48      277.84      5.41 o 
  -3   7   1      428.89      413.11      7.05 o 
  -2   7   1        1.28        0.97      0.68 o 
  -1   7   1      411.09      389.55      6.78 o 
   0   7   1       13.85       16.81      0.99 o 
   1   7   1        9.92       11.98      0.88 o 
   2   7   1      226.40      229.73      4.09 o 
   3   7   1      137.71      136.67      3.08 o 
   4   7   1      367.02      365.83      7.33 o 
   5   7   1      140.67      140.90      3.21 o 
   6   7   1       25.21       21.38      1.50 o 
   7   7   1       42.19       56.44      2.32 o 
   8   7   1       85.96       83.63      3.81 o 
  -8   8   1       90.81       63.18      4.05 o 
  -7   8   1       87.05       71.42      2.56 o 
  -6   8   1        1.40        1.23      0.93 o 
  -5   8   1       10.00       11.19      1.09 o 
  -4   8   1       52.54       57.55      1.99 o 
  -3   8   1        0.06       -0.09      0.79 o 
  -2   8   1      291.11      287.86      5.37 o 
  -1   8   1       81.54       80.26      2.15 o 
   0   8   1      218.38      224.86      4.36 o 
   1   8   1        0.40       -1.00      0.67 o 
   2   8   1      124.71      127.50      2.99 o 
   3   8   1      478.56      478.52      9.34 o 
   4   8   1       78.49       74.81      3.61 o 
   5   8   1       30.67       31.14      1.81 o 
   6   8   1        0.14        1.45      0.99 o 
   7   8   1       25.38       18.64      1.55 o 
   8   8   1       11.43        8.96      1.59 o 
  -7   9   1      540.85      479.82     11.50 o 
  -6   9   1       75.43       73.92      4.47 o 
  -5   9   1       57.97       65.06      2.47 o 
  -4   9   1       16.13       16.01      1.63 o 
  -3   9   1       44.44       53.93      2.07 o 
  -2   9   1      156.57      153.98      6.16 o 
  -1   9   1      187.38      164.88      5.11 o 
   0   9   1        0.18       -0.05      0.84 o 
   1   9   1      197.81      185.40      4.66 o 
   2   9   1        2.53        2.51      1.06 o 
   3   9   1      408.00      412.66      9.35 o 
   4   9   1        0.25       -0.45      1.04 o 
   5   9   1       78.12       88.80      2.92 o 
   6   9   1       18.61       23.22      1.99 o 
  -5  10   1        0.51        0.66      1.18 o 
  -4  10   1        4.61        5.49      1.11 o 
  -3  10   1       33.40       26.07      1.78 o 
  -2  10   1        2.20        1.43      1.11 o 
  -1  10   1        2.53        1.91      1.26 o 
   0  10   1        9.96        8.55      1.32 o 
   1  10   1       13.31       15.81      1.59 o 
   2  10   1      481.68      495.76     11.06 o 
   3  10   1      122.12      129.00      6.21 o 
   4  10   1       34.47       32.38      2.49 o 
   5  10   1        0.00       -0.83      1.25 o 
  -2  11   1       22.81       21.64      2.84 o 
  -1  11   1        1.00        1.79      1.44 o 
   0  11   1        0.28       -0.52      1.36 o 
   1  11   1        0.06        0.27      1.78 o 
   2  11   1       39.20       39.90      2.74 o 
 -12   0   2        5.30        4.13      2.73 o 
 -11   0   2      155.45      165.43      6.77 o 
 -10   0   2      498.22      528.82     17.27 o 
  -9   0   2      251.67      249.68      7.34 o 
  -8   0   2      734.03      764.66     19.48 o 
  -7   0   2     1624.43     1732.62     42.42 o 
  -6   0   2       47.02       70.23      2.62 o 
  -5   0   2     1037.07     1013.06     24.80 o 
  -4   0   2      708.33      698.97     26.79 o 
  -3   0   2     2709.63     2624.44    113.67 o 
  -2   0   2     3505.64     3617.30    130.67 o 
   3   0   2     1530.79     1578.43     38.41 o 
   4   0   2      204.28      180.77      6.23 o 
   5   0   2      290.81      281.60      6.34 o 
   6   0   2        0.52        1.27      0.77 o 
   7   0   2     1219.77     1249.02     31.18 o 
   8   0   2      207.64      222.48     11.27 o 
   9   0   2     1110.29     1127.92     31.08 o 
  10   0   2      113.32      103.97      5.39 o 
  11   0   2      143.34      142.74      9.27 o 
 -11   1   2      299.57      310.53      6.99 o 
 -10   1   2       23.49       22.90      1.59 o 
  -9   1   2        4.00        5.11      1.17 o 
  -8   1   2        3.30        6.27      0.69 o 
  -7   1   2      161.78      177.67      3.56 o 
  -6   1   2       62.69       55.34      1.34 o 
  -5   1   2      532.48      516.85      8.16 o 
  -4   1   2      560.69      578.85     11.37 o 
  -3   1   2     1438.53     1340.91     24.84 o 
  -2   1   2      118.74      102.45      2.49 o 
   0   1   2       18.38       18.45      1.25 o 
   2   1   2      269.83      235.79      7.36 o 
   3   1   2       26.55       25.88      0.80 o 
   4   1   2     2859.25     2898.27     90.00 o 
   5   1   2     1037.25      977.44     16.58 o 
   6   1   2      303.03      323.81      7.57 o 
   7   1   2        2.91        2.58      0.93 o 
   8   1   2      449.56      451.21      8.54 o 
   9   1   2      217.30      222.19      5.05 o 
  10   1   2      181.55      190.87      5.95 o 
  11   1   2       49.16       51.65      4.03 o 
 -11   2   2        2.82        5.22      1.38 o 
 -10   2   2       21.63       29.65      1.94 o 
  -9   2   2        1.87        1.96      1.03 o 
  -8   2   2      171.54      177.37      3.47 o 
  -7   2   2      333.01      349.66      6.99 o 
  -6   2   2       31.20       27.18      1.43 o 
  -5   2   2      376.41      429.82     10.58 o 
  -4   2   2      920.53      918.24     20.28 o 
  -3   2   2       73.01       89.06      2.70 o 
  -2   2   2    33921.38    32650.31    775.16 o 
  -1   2   2      322.25      297.92     15.77 o 
   0   2   2        0.87        4.97      0.65 o 
   1   2   2    18976.17    18782.81   1261.20 o 
   2   2   2      221.78      271.96     12.33 o 
   3   2   2      108.57      119.45      2.51 o 
   4   2   2     2301.62     2459.35     39.82 o 
   5   2   2        1.46        6.59      0.71 o 
   6   2   2      870.94      880.08     13.72 o 
   7   2   2      739.07      727.68     11.64 o 
   8   2   2      576.37      585.51     10.34 o 
   9   2   2        4.81        5.14      1.05 o 
  10   2   2       49.42       68.51      3.29 o 
 -11   3   2       98.98       87.22      3.23 o 
 -10   3   2      410.96      416.22      9.90 o 
  -9   3   2      260.17      252.23      5.68 o 
  -8   3   2      122.05      120.76      2.69 o 
  -7   3   2       56.03       63.16      2.34 o 
  -6   3   2      412.15      367.21      5.83 o 
  -5   3   2        1.12        2.43      0.47 o 
  -4   3   2       93.57       80.22      2.06 o 
  -3   3   2      829.69      813.95     14.62 o 
  -2   3   2      237.17      226.36      5.03 o 
  -1   3   2      572.60      576.64     11.48 o 
   0   3   2     1157.96     1095.42     21.35 o 
   1   3   2     1538.70     1508.08     31.73 o 
   2   3   2     2026.44     2069.47     39.03 o 
   3   3   2      288.17      354.10     10.12 o 
   4   3   2      159.23      150.22      4.09 o 
   5   3   2      227.03      246.10      4.24 o 
   6   3   2        1.81        2.30      0.54 o 
   7   3   2      508.52      489.99      8.07 o 
   8   3   2      285.34      276.10      5.97 o 
   9   3   2       96.63       90.45      2.72 o 
  10   3   2      158.05      166.32      5.48 o 
 -11   4   2       45.22       41.78      2.33 o 
 -10   4   2        0.00       -1.16      1.11 o 
  -9   4   2      152.40      162.29      4.44 o 
  -8   4   2       55.51       60.42      1.97 o 
  -7   4   2      351.51      364.03      6.26 o 
  -6   4   2       11.79       16.24      1.15 o 
  -5   4   2       86.31       77.00      1.89 o 
  -4   4   2     3010.95     3020.98     47.99 o 
  -3   4   2     2446.08     2450.93     37.24 o 
  -2   4   2        6.40        6.28      0.60 o 
  -1   4   2      632.62      645.25     27.72 o 
   0   4   2     1242.41     1195.70     21.96 o 
   1   4   2      518.13      511.62      8.91 o 
   2   4   2      370.55      364.51      9.40 o 
   3   4   2        7.02        8.83      0.70 o 
   4   4   2      976.91      978.86     17.83 o 
   5   4   2      500.96      542.39      8.73 o 
   6   4   2      309.25      308.48      5.33 o 
   7   4   2     1324.79     1312.27     22.23 o 
   8   4   2        9.89        8.21      1.10 o 
   9   4   2        0.16        0.61      1.02 o 
  10   4   2       68.82       60.01      4.58 o 
 -10   5   2       43.82       55.64      2.61 o 
  -9   5   2        0.60        1.24      0.95 o 
  -8   5   2        0.57       -0.57      0.82 o 
  -7   5   2      526.07      541.53     10.52 o 
  -6   5   2      176.15      181.90      3.55 o 
  -5   5   2       92.50      100.64      2.14 o 
  -4   5   2      955.45      958.80     15.06 o 
  -3   5   2      447.21      487.48      9.07 o 
  -2   5   2      385.52      392.12      6.94 o 
  -1   5   2      762.13      828.69     12.45 o 
   0   5   2        2.29        2.25      0.48 o 
   1   5   2       48.73       47.74      1.42 o 
   2   5   2      120.78      145.39      3.27 o 
   3   5   2       15.88       23.31      1.09 o 
   4   5   2      182.16      175.53      3.63 o 
   5   5   2      143.24      149.85      3.28 o 
   6   5   2       55.72       59.58      2.96 o 
   7   5   2       42.58       26.83      1.70 o 
   8   5   2      128.61      137.97      4.41 o 
   9   5   2        0.39       -0.68      1.09 o 
 -10   6   2        6.61        3.85      1.29 o 
  -9   6   2        5.27        5.84      1.15 o 
  -8   6   2      211.58      186.92      4.60 o 
  -7   6   2      113.52      121.49      2.79 o 
  -6   6   2      683.86      695.14     15.83 o 
  -5   6   2      699.17      709.03     11.39 o 
  -4   6   2      128.27      127.63      2.53 o 
  -3   6   2      561.87      553.82      8.73 o 
  -2   6   2        7.55        3.27      0.60 o 
  -1   6   2       15.08       20.16      0.99 o 
   0   6   2        6.65        5.85      0.69 o 
   1   6   2      276.70      308.36      6.14 o 
   2   6   2        0.01       -0.23      0.46 o 
   3   6   2      775.42      780.46     16.67 o 
   4   6   2        1.30        1.49      0.79 o 
   5   6   2       16.89       16.86      1.30 o 
   6   6   2      519.74      507.17      9.92 o 
   7   6   2      202.26      202.18      4.72 o 
   8   6   2       85.00       88.81      3.15 o 
   9   6   2        6.48        8.14      1.40 o 
  -9   7   2        2.68        4.03      1.12 o 
  -8   7   2        6.85        6.79      1.16 o 
  -7   7   2      100.53       97.02      2.96 o 
  -6   7   2      609.26      581.30     10.34 o 
  -5   7   2     1045.43     1033.06     18.04 o 
  -4   7   2      972.19      973.53     15.37 o 
  -3   7   2       12.03       13.00      0.94 o 
  -2   7   2       70.89       62.13      2.32 o 
  -1   7   2        0.91        0.79      0.61 o 
   0   7   2      577.24      602.23     10.86 o 
   1   7   2     1144.44     1176.62     20.35 o 
   2   7   2        0.28       -0.24      0.52 o 
   3   7   2        0.22        0.66      0.84 o 
   4   7   2     1452.79     1477.67     29.65 o 
   5   7   2       33.04       33.08      1.91 o 
   6   7   2       48.11       37.88      1.91 o 
   7   7   2       18.63       22.51      1.59 o 
   8   7   2        0.66        2.24      1.16 o 
  -8   8   2      329.13      325.30      7.26 o 
  -7   8   2      264.90      251.58      5.87 o 
  -6   8   2        4.06        1.45      0.97 o 
  -5   8   2       89.95       98.86      3.58 o 
  -4   8   2      318.06      309.25      5.30 o 
  -3   8   2       22.76       22.37      1.27 o 
  -2   8   2        2.30        1.31      0.72 o 
  -1   8   2       70.94       66.88      2.12 o 
   0   8   2      136.06      140.30      3.05 o 
   1   8   2      750.29      736.38     14.28 o 
   2   8   2      535.58      561.45     11.96 o 
   3   8   2      267.26      267.18      6.39 o 
   4   8   2       89.20       95.11      3.15 o 
   5   8   2      119.89      123.45      3.78 o 
   6   8   2      280.40      271.07      6.08 o 
   7   8   2        0.04        0.24      1.05 o 
  -7   9   2      231.67      222.30      5.92 o 
  -6   9   2        3.06        4.92      1.14 o 
  -5   9   2       61.18       57.09      2.92 o 
  -4   9   2        4.88        6.04      0.96 o 
  -3   9   2      200.08      201.88      4.30 o 
  -2   9   2      111.59      107.44      2.93 o 
  -1   9   2      558.10      539.87     11.71 o 
   0   9   2       42.74       37.72      2.06 o 
   1   9   2        0.73       -0.38      0.93 o 
   2   9   2      339.52      324.59      7.60 o 
   3   9   2      105.38      102.68      4.82 o 
   4   9   2        1.04        2.92      1.19 o 
   5   9   2      223.61      259.98      6.54 o 
   6   9   2      140.32      111.93      3.44 o 
  -5  10   2        0.01       -0.86      1.18 o 
  -4  10   2       99.57      103.43      3.66 o 
  -3  10   2       16.32       16.27      1.92 o 
  -2  10   2       19.48       23.48      1.81 o 
  -1  10   2       24.54       23.39      1.80 o 
   0  10   2      371.45      380.07      8.78 o 
   1  10   2      163.55      157.62      4.54 o 
   2  10   2        1.59        0.94      1.32 o 
   3  10   2        1.16       -0.30      1.10 o 
   4  10   2        7.20       11.00      1.53 o 
  -2  11   2       14.82       13.25      1.90 o 
  -1  11   2      135.52      141.97      5.13 o 
   0  11   2        0.59        0.22      1.50 o 
   1  11   2      161.79      166.82      5.79 o 
   2  11   2      272.92      264.46      8.14 o 
 -12   1   3        6.83        7.00      1.44 o 
 -11   1   3      150.10      151.40      4.08 o 
 -10   1   3       46.67       46.67      2.33 o 
  -9   1   3       17.78       19.22      1.23 o 
  -8   1   3       81.20       87.02      2.74 o 
  -7   1   3        3.31        1.75      0.47 o 
  -6   1   3      563.00      551.56      9.38 o 
  -5   1   3      854.54      919.52     14.17 o 
  -4   1   3      940.45      879.12     15.20 o 
  -3   1   3     1247.34     1235.47     20.95 o 
  -2   1   3     5189.60     5004.05    117.44 o 
   0   1   3    11508.13     9632.38    387.72 o 
   2   1   3     2872.68     2531.70    107.66 o 
   3   1   3     1986.07     1971.80     37.18 o 
   4   1   3      263.76      326.29      6.56 o 
   5   1   3      140.62      130.93      2.74 o 
   6   1   3      181.87      162.28      3.82 o 
   7   1   3       54.78       51.96      2.06 o 
   8   1   3      193.86      214.20      5.04 o 
   9   1   3      195.86      203.49      5.39 o 
  10   1   3       40.07       40.09      2.63 o 
 -12   2   3       13.72       17.90      1.59 o 
 -11   2   3       47.04       43.52      2.37 o 
 -10   2   3       18.45       22.51      1.72 o 
  -9   2   3       89.63       95.22      2.95 o 
  -8   2   3        1.78        1.65      0.73 o 
  -7   2   3       43.56       41.56      1.39 o 
  -6   2   3       77.40       79.36      1.86 o 
  -5   2   3     1400.91     1463.58     22.41 o 
  -4   2   3      428.63      444.03      8.00 o 
  -3   2   3      143.99      147.76      2.89 o 
  -2   2   3    15629.91    14385.18    424.29 o 
  -1   2   3     8086.21     8022.54    289.92 o 
   0   2   3      168.55      124.82      4.02 o 
   1   2   3       24.78       18.47      1.13 o 
   2   2   3     1075.58     1050.25     22.34 o 
   3   2   3        0.20        0.20      0.44 o 
   4   2   3      117.11      145.99      2.84 o 
   5   2   3      359.81      359.21      6.35 o 
   6   2   3        7.77       10.85      0.71 o 
   7   2   3       50.56       51.56      3.43 o 
   8   2   3       79.84       82.51      3.02 o 
   9   2   3       96.62      100.04      3.43 o 
  10   2   3        3.19        2.31      1.41 o 
 -11   3   3       38.23       38.32      2.25 o 
 -10   3   3      142.65      140.02      4.19 o 
  -9   3   3        5.04        6.43      1.03 o 
  -8   3   3        0.68        0.51      0.64 o 
  -7   3   3       25.53       31.93      1.68 o 
  -6   3   3        2.44        2.12      0.66 o 
  -5   3   3        1.67        8.61      0.70 o 
  -4   3   3     1165.94     1224.10     20.13 o 
  -3   3   3      901.32      980.34     17.13 o 
  -2   3   3      964.99     1023.36     25.02 o 
  -1   3   3     1452.77     1531.53     45.95 o 
   0   3   3       43.32       42.17      2.11 o 
   1   3   3      143.22      137.95      3.92 o 
   2   3   3     4748.96     4862.04     94.29 o 
   3   3   3      324.21      352.14     12.66 o 
   4   3   3      197.85      200.58      4.14 o 
   5   3   3      117.68      145.94      3.82 o 
   6   3   3      160.81      187.92      4.54 o 
   7   3   3      409.72      418.88      7.85 o 
   8   3   3        0.16        2.59      1.01 o 
   9   3   3        0.02        1.61      1.09 o 
  10   3   3        5.39        4.98      1.57 o 
 -11   4   3       35.24       34.87      2.15 o 
 -10   4   3        3.21        2.31      1.20 o 
  -9   4   3       73.05       69.13      2.41 o 
  -8   4   3       10.58       10.30      1.03 o 
  -7   4   3      237.30      240.91      5.00 o 
  -6   4   3      196.92      175.40      3.78 o 
  -5   4   3      260.31      279.62      5.48 o 
  -4   4   3     2322.32     2372.84     35.97 o 
  -3   4   3      356.20      381.92      6.42 o 
  -2   4   3        2.43        0.20      0.42 o 
  -1   4   3      790.94      800.63     16.00 o 
   0   4   3       35.54       38.96      1.53 o 
   1   4   3      116.49      113.09      2.50 o 
   2   4   3      925.90     1008.91     18.25 o 
   3   4   3      431.54      435.83      8.27 o 
   4   4   3      547.83      570.39     10.69 o 
   5   4   3       39.79       27.98      1.22 o 
   6   4   3     1487.64     1500.07     24.84 o 
   7   4   3      321.20      313.67      6.58 o 
   8   4   3        1.95        0.01      0.84 o 
   9   4   3        0.00        0.37      1.20 o 
  10   4   3       56.85       58.70      3.34 o 
 -10   5   3        0.45       -1.89      1.26 o 
  -9   5   3      108.19      111.13      3.81 o 
  -8   5   3        8.01       10.51      1.06 o 
  -7   5   3      225.80      215.67      4.30 o 
  -6   5   3      125.24      134.33      3.05 o 
  -5   5   3      125.61      127.29      2.86 o 
  -4   5   3      805.92      863.89     15.42 o 
  -3   5   3     1406.97     1416.27     21.75 o 
  -2   5   3      108.50      104.14      2.59 o 
  -1   5   3     1447.48     1590.86     29.34 o 
   0   5   3      989.76     1021.11     18.50 o 
   1   5   3        1.75        8.20      0.76 o 
   2   5   3       54.42       45.75      1.51 o 
   3   5   3        1.80        4.12      0.67 o 
   4   5   3       56.88       64.27      2.86 o 
   5   5   3        3.68        3.76      0.83 o 
   6   5   3      562.21      582.12     11.85 o 
   7   5   3        1.83        0.99      0.75 o 
   8   5   3        0.99        0.37      0.99 o 
   9   5   3       39.85       37.80      2.92 o 
 -10   6   3        0.42        3.00      1.25 o 
  -9   6   3       28.73       31.34      2.27 o 
  -8   6   3       13.72       19.10      1.43 o 
  -7   6   3      520.50      525.45      9.89 o 
  -6   6   3        2.49        3.11      0.76 o 
  -5   6   3       61.92       72.60      2.60 o 
  -4   6   3        2.42        3.40      0.61 o 
  -3   6   3      200.65      217.08      4.25 o 
  -2   6   3       22.98       24.38      1.16 o 
  -1   6   3       67.49       60.23      1.85 o 
   0   6   3       97.37      101.45      2.56 o 
   1   6   3      135.43      143.18      2.87 o 
   2   6   3       64.01       74.28      1.98 o 
   3   6   3      225.73      211.87      4.61 o 
   4   6   3      241.11      254.07      5.42 o 
   5   6   3      214.54      196.17      4.52 o 
   6   6   3       23.40       25.31      1.94 o 
   7   6   3        1.03        1.01      0.90 o 
   8   6   3       56.80       55.97      2.60 o 
   9   6   3        1.57        1.89      1.47 o 
  -9   7   3       13.56       10.21      1.28 o 
  -8   7   3      177.32      179.92      4.60 o 
  -7   7   3      298.69      303.51      6.21 o 
  -6   7   3      566.88      519.41      9.78 o 
  -5   7   3      660.10      659.47     12.09 o 
  -4   7   3      233.57      229.60      7.34 o 
  -3   7   3       14.82       16.51      0.97 o 
  -2   7   3      115.93      110.87      2.93 o 
  -1   7   3       25.53       27.88      1.68 o 
   0   7   3      141.91      138.55      5.70 o 
   1   7   3       38.68       43.44      3.21 o 
   2   7   3       17.57       18.68      1.23 o 
   3   7   3      445.11      437.43      8.66 o 
   4   7   3      395.72      408.09      8.25 o 
   5   7   3      205.53      214.67      5.42 o 
   6   7   3        0.72       -0.18      0.87 o 
   7   7   3       27.21       32.07      1.83 o 
   8   7   3      134.25      151.11      4.46 o 
  -8   8   3       25.59       19.03      2.11 o 
  -7   8   3       50.84       52.92      2.27 o 
  -6   8   3        8.43        9.64      1.57 o 
  -5   8   3      264.16      259.41      5.87 o 
  -4   8   3       32.46       29.81      1.75 o 
  -3   8   3       70.99       71.54      2.06 o 
  -2   8   3      339.25      336.62      8.86 o 
  -1   8   3        7.54        4.04      1.18 o 
   0   8   3      379.75      390.01     10.95 o 
   1   8   3      387.57      374.29      8.36 o 
   2   8   3        5.67        3.80      1.06 o 
   3   8   3        6.08        7.68      1.55 o 
   4   8   3      100.06       96.28      3.89 o 
   5   8   3      253.53      271.46      8.41 o 
   6   8   3        9.41        9.60      1.26 o 
   7   8   3        2.28        1.98      1.16 o 
  -7   9   3       54.79       42.67      2.48 o 
  -6   9   3      154.50      144.21      4.51 o 
  -5   9   3       10.84        9.76      1.31 o 
  -4   9   3       91.84       93.92      2.85 o 
  -3   9   3        3.09        4.41      1.05 o 
  -2   9   3      185.05      179.05      5.07 o 
  -1   9   3      229.78      247.09      6.07 o 
   0   9   3      453.72      470.04     10.32 o 
   1   9   3        3.64        1.13      1.03 o 
   2   9   3      304.56      324.38      7.64 o 
   3   9   3       19.68       15.95      1.79 o 
   4   9   3        9.61       10.48      1.44 o 
   5   9   3       47.45       48.83      2.51 o 
   6   9   3      104.74      103.68      3.28 o 
  -5  10   3        0.31        0.47      1.23 o 
  -4  10   3       87.69       73.27      3.07 o 
  -3  10   3       16.91       14.69      1.43 o 
  -2  10   3       44.34       40.56      2.27 o 
  -1  10   3      295.92      302.42      8.41 o 
   0  10   3       96.92      106.09      3.55 o 
   1  10   3      224.40      235.14      6.05 o 
   2  10   3      116.02      110.21      3.65 o 
   3  10   3        9.47        9.51      1.46 o 
   4  10   3        4.70        4.26      1.31 o 
  -2  11   3        1.12       -0.63      1.27 o 
  -1  11   3       91.95      100.28      3.76 o 
   0  11   3       35.87       36.73      2.32 o 
   1  11   3      324.96      328.62      8.00 o 
 -12   0   4        2.39        5.24      1.96 o 
 -11   0   4        4.00        5.44      1.57 o 
 -10   0   4      255.84      243.10      8.88 o 
  -9   0   4        0.22        0.36      0.78 o 
  -8   0   4      794.29      815.50     17.79 o 
  -7   0   4     3026.09     3089.02     59.76 o 
  -6   0   4       21.41       38.08      3.64 o 
  -5   0   4     1218.14     1278.08     26.96 o 
  -4   0   4       38.87       32.45      1.15 o 
  -3   0   4      436.53      425.82     18.04 o 
  -1   0   4    25371.29    21932.75    881.27 o 
   0   0   4     1035.88      898.94     36.64 o 
   1   0   4        4.06        0.39      0.41 o 
   3   0   4     1569.92     1622.29     48.65 o 
   4   0   4      966.82     1048.83     32.10 o 
   5   0   4      529.38      579.14     18.28 o 
   6   0   4       38.23       38.90      2.66 o 
   7   0   4     1046.83     1044.95     32.64 o 
   8   0   4      288.28      290.69     10.56 o 
   9   0   4     1143.85     1188.50     49.55 o 
  10   0   4       32.56       36.38      3.48 o 
 -12   1   4      116.29      112.54      3.52 o 
 -11   1   4      354.58      345.93      8.52 o 
 -10   1   4       23.42       20.85      1.47 o 
  -9   1   4       53.89       61.09      2.73 o 
  -8   1   4        7.58        9.97      0.75 o 
  -7   1   4      434.21      488.27      7.44 o 
  -6   1   4      331.70      291.21      4.58 o 
  -5   1   4     1179.84     1284.23     19.17 o 
  -4   1   4       71.02       90.08      1.77 o 
  -3   1   4     7912.36     7529.94    127.12 o 
  -1   1   4     3430.75     3179.35     90.44 o 
   0   1   4        0.00        0.63      0.57 o 
   1   1   4     1678.09     1601.99     64.55 o 
   2   1   4      219.18      190.66      8.88 o 
   3   1   4     1476.88     1594.88     86.84 o 
   4   1   4       25.93       23.79      1.40 o 
   5   1   4      128.69      117.05      2.96 o 
   6   1   4        9.97        9.39      1.09 o 
   7   1   4      391.74      405.21      9.70 o 
   8   1   4       26.72       25.96      1.90 o 
   9   1   4      601.58      613.48     14.43 o 
  10   1   4      190.99      199.98      5.56 o 
 -12   2   4       41.81       41.76      2.39 o 
 -11   2   4       96.23       95.74      6.47 o 
 -10   2   4       19.07       18.79      1.60 o 
  -9   2   4      137.70      129.50      3.14 o 
  -8   2   4        5.92        5.58      0.79 o 
  -7   2   4        8.67       10.29      1.13 o 
  -6   2   4      137.40      130.94      2.25 o 
  -5   2   4     2086.64     2124.61     30.23 o 
  -4   2   4       43.98       31.23      1.65 o 
  -3   2   4     1239.67     1288.47     27.18 o 
  -2   2   4      191.94      155.06      6.18 o 
  -1   2   4      359.62      297.94      9.90 o 
   0   2   4       31.19       21.95      1.68 o 
   1   2   4     2128.44     1998.21     58.60 o 
   2   2   4     3463.05     3396.16     81.25 o 
   4   2   4     1763.59     1573.51     36.76 o 
   5   2   4      657.92      640.01     12.58 o 
   6   2   4      167.16      154.26      3.49 o 
   7   2   4       39.81       42.59      2.02 o 
   8   2   4       17.90       22.71      1.71 o 
   9   2   4      295.63      287.72      7.09 o 
  10   2   4       76.76       90.64      5.94 o 
 -11   3   4       27.31       24.20      2.14 o 
 -10   3   4      113.09      114.73      3.66 o 
  -9   3   4        0.83        1.60      0.76 o 
  -8   3   4      338.15      338.84      6.63 o 
  -7   3   4      264.97      250.01      5.07 o 
  -6   3   4       25.25       31.53      1.08 o 
  -5   3   4      641.26      689.64     10.84 o 
  -4   3   4      858.66      797.26     14.05 o 
  -3   3   4      789.02      897.12     15.65 o 
  -2   3   4     3724.58     3720.71    110.80 o 
  -1   3   4      920.90      954.67     23.45 o 
   0   3   4     1715.28     1677.49     50.29 o 
   1   3   4     2081.66     2199.99     82.30 o 
   2   3   4       25.06       33.74      2.20 o 
   3   3   4        7.00       11.18      0.72 o 
   4   3   4      278.46      250.26      5.98 o 
   5   3   4      579.84      536.25      9.23 o 
   6   3   4      358.78      373.24      6.75 o 
   7   3   4      690.86      708.81     18.76 o 
   8   3   4      367.97      368.50     11.22 o 
   9   3   4      193.15      189.55      5.25 o 
  10   3   4       65.50       71.75      3.48 o 
 -11   4   4       53.03       50.47      2.52 o 
 -10   4   4       47.80       40.60      2.01 o 
  -9   4   4        5.21        6.84      0.98 o 
  -8   4   4       40.39       41.47      2.11 o 
  -7   4   4       50.51       56.07      1.71 o 
  -6   4   4       43.90       47.06      1.60 o 
  -5   4   4      793.81      823.77     12.17 o 
  -4   4   4     3565.42     3513.98     56.99 o 
  -3   4   4     1461.58     1465.60     22.97 o 
  -2   4   4      386.72      405.76      7.60 o 
  -1   4   4     1691.82     1694.37     27.60 o 
   0   4   4      498.23      504.14     10.07 o 
   1   4   4       17.52       11.79      0.94 o 
   2   4   4       23.37       43.32      1.87 o 
   3   4   4       28.75       39.87      1.36 o 
   4   4   4       31.35       40.21      1.50 o 
   5   4   4       98.20       97.86      4.18 o 
   6   4   4        0.43        0.03      0.63 o 
   7   4   4      399.44      394.30      7.27 o 
   8   4   4      287.76      265.14      6.60 o 
   9   4   4       12.41       13.44      1.87 o 
 -11   5   4       66.48       66.28      2.84 o 
 -10   5   4      100.91      113.30      5.08 o 
  -9   5   4       16.60       18.01      1.41 o 
  -8   5   4      185.35      176.20      5.34 o 
  -7   5   4       77.40       76.33      3.56 o 
  -6   5   4      469.80      480.61      8.57 o 
  -5   5   4      609.42      642.60     13.00 o 
  -4   5   4     1015.08     1038.37     14.45 o 
  -3   5   4       45.70       44.89      1.32 o 
  -2   5   4       34.13       23.19      1.22 o 
  -1   5   4      131.96      133.41      2.82 o 
   0   5   4       12.77       12.99      1.01 o 
   1   5   4      301.04      338.35      6.55 o 
   2   5   4       10.19        8.90      0.76 o 
   3   5   4      417.28      416.63      8.05 o 
   4   5   4       84.61       83.35      2.58 o 
   5   5   4     1087.01     1106.50     20.35 o 
   6   5   4      103.47       89.79      2.42 o 
   7   5   4        8.83        5.94      1.01 o 
   8   5   4       11.72        5.90      1.27 o 
   9   5   4       24.48       24.60      2.25 o 
 -10   6   4       67.57       70.12      2.57 o 
  -9   6   4        6.38        6.03      1.12 o 
  -8   6   4       34.39       31.80      1.58 o 
  -7   6   4       48.85       54.72      1.97 o 
  -6   6   4      659.12      683.11     13.17 o 
  -5   6   4      895.11      910.63     15.53 o 
  -4   6   4      373.04      365.25      7.36 o 
  -3   6   4       73.51       82.21      4.13 o 
  -2   6   4     1435.18     1423.89     22.54 o 
  -1   6   4        0.41        0.15      0.52 o 
   0   6   4      214.39      235.33      4.61 o 
   1   6   4      100.36       89.91      2.27 o 
   2   6   4       55.66       55.57      2.20 o 
   3   6   4       41.16       39.42      1.79 o 
   4   6   4        7.22        5.44      0.93 o 
   5   6   4      665.61      653.47     12.49 o 
   6   6   4        0.67       -1.00      0.70 o 
   7   6   4        8.05       10.41      1.38 o 
   8   6   4       35.72       32.44      2.44 o 
  -9   7   4       24.41       23.42      1.93 o 
  -8   7   4        1.90        2.99      1.01 o 
  -7   7   4       27.84       30.67      1.54 o 
  -6   7   4      848.60      837.19     15.14 o 
  -5   7   4      417.76      418.84      7.98 o 
  -4   7   4        5.38        4.92      0.87 o 
  -3   7   4      361.07      355.18      7.92 o 
  -2   7   4      269.00      276.70      6.39 o 
  -1   7   4       61.05       57.98      1.92 o 
   0   7   4      267.68      282.95      5.84 o 
   1   7   4        1.79        0.89      0.68 o 
   2   7   4        9.14        6.35      0.96 o 
   3   7   4        0.30       -0.34      0.80 o 
   4   7   4      622.15      615.36     11.86 o 
   5   7   4        0.11        1.83      1.26 o 
   6   7   4        0.16       -0.49      0.88 o 
   7   7   4       10.45       10.59      1.40 o 
   8   7   4        4.19        3.23      1.49 o 
  -8   8   4       78.02       69.65      3.03 o 
  -7   8   4       19.96       20.62      1.79 o 
  -6   8   4      145.47      134.06      3.78 o 
  -5   8   4      536.66      518.37     10.87 o 
  -4   8   4       88.13       81.51      2.51 o 
  -3   8   4      367.02      337.29      6.96 o 
  -2   8   4        1.28        1.58      0.92 o 
  -1   8   4      121.75      118.27      3.11 o 
   0   8   4        0.17       -0.07      0.74 o 
   1   8   4       64.16       76.47      2.41 o 
   2   8   4      210.56      203.45      4.67 o 
   3   8   4       44.75       44.41      2.19 o 
   4   8   4      668.64      664.62     14.12 o 
   5   8   4       58.06       61.36      2.62 o 
   6   8   4       39.00       34.91      1.93 o 
   7   8   4        0.21        2.36      1.37 o 
  -7   9   4       65.10       59.75      2.94 o 
  -6   9   4        4.78        2.58      1.14 o 
  -5   9   4        2.79        2.49      1.14 o 
  -4   9   4       12.06       12.09      1.45 o 
  -3   9   4       36.59       34.95      1.84 o 
  -2   9   4        7.36        5.04      1.06 o 
  -1   9   4       23.91       23.79      2.66 o 
   0   9   4       43.28       37.15      2.03 o 
   1   9   4       10.74       13.21      1.58 o 
   2   9   4      987.29      991.89     20.47 o 
   3   9   4        1.64        3.30      1.23 o 
   4   9   4       11.04       12.41      1.50 o 
   5   9   4       26.29       32.29      2.21 o 
  -5  10   4       36.26       29.67      2.19 o 
  -4  10   4       71.53       76.48      2.71 o 
  -3  10   4       28.48       29.70      1.82 o 
  -2  10   4        3.77        2.52      1.09 o 
  -1  10   4      305.88      299.73      8.67 o 
   0  10   4       10.49       12.11      1.89 o 
   1  10   4       67.88       74.41      3.90 o 
   2  10   4       78.94       80.49      3.16 o 
   3  10   4       28.10       29.20      2.14 o 
   4  10   4       25.33       22.14      3.37 o 
  -2  11   4       45.57       41.99      2.24 o 
  -1  11   4       16.46       18.40      1.67 o 
   0  11   4      294.22      287.55     13.09 o 
 -12   1   5        0.06       -1.71      1.14 o 
 -11   1   5       37.44       40.19      2.53 o 
 -10   1   5       65.41       61.14      1.90 o 
  -9   1   5      226.21      235.42      4.20 o 
  -8   1   5      416.57      385.76      6.32 o 
  -7   1   5      188.69      218.89      4.35 o 
  -6   1   5      625.75      628.81      9.68 o 
  -5   1   5      800.77      831.60     13.42 o 
  -4   1   5      379.31      361.24      5.99 o 
  -3   1   5     2907.42     2862.12     67.84 o 
  -2   1   5     7040.89     6967.28    348.22 o 
  -1   1   5       36.78       33.32      1.56 o 
   0   1   5     1883.05     1725.50     69.73 o 
   1   1   5      877.21      891.38     26.20 o 
   3   1   5       97.05       98.82      7.24 o 
   4   1   5     1649.66     1656.70     31.16 o 
   5   1   5      109.17      107.92      4.85 o 
   6   1   5      905.61      911.85     20.10 o 
   7   1   5      338.13      325.98      8.08 o 
   8   1   5       21.25       20.73      2.82 o 
   9   1   5       36.20       43.48      4.19 o 
  10   1   5       55.13       60.62      2.96 o 
 -12   2   5       14.41       17.26      1.69 o 
 -11   2   5       14.52       12.84      1.50 o 
 -10   2   5      218.79      212.09      4.60 o 
  -9   2   5      639.00      629.71     10.05 o 
  -8   2   5        6.57        7.93      0.70 o 
  -7   2   5     1165.60     1208.00     17.52 o 
  -6   2   5      220.46      211.23      3.56 o 
  -5   2   5      700.63      752.60     12.25 o 
  -4   2   5     2029.29     2050.89     34.99 o 
  -3   2   5     1882.02     1879.25     39.22 o 
  -2   2   5     2717.98     2613.23     85.04 o 
  -1   2   5      135.15      142.26      5.56 o 
   0   2   5        2.67        0.65      0.72 o 
   1   2   5       31.65       34.13      1.57 o 
   2   2   5      207.83      230.37      5.96 o 
   3   2   5      540.64      546.68     11.82 o 
   4   2   5        9.45        6.24      0.79 o 
   5   2   5      569.75      575.92     15.69 o 
   6   2   5      692.36      725.03     16.24 o 
   7   2   5      145.40      132.88      3.80 o 
   8   2   5       74.29       67.76      2.68 o 
   9   2   5      287.19      297.43      7.35 o 
  10   2   5        4.06        4.05      1.35 o 
 -12   3   5        1.98        0.09      1.19 o 
 -11   3   5       31.64       26.16      1.87 o 
 -10   3   5       57.73       53.77      2.12 o 
  -9   3   5      326.61      332.12      6.80 o 
  -8   3   5      248.13      258.77      4.89 o 
  -7   3   5      231.91      249.31      4.69 o 
  -6   3   5      165.91      136.28      2.64 o 
  -5   3   5      159.98      171.04      3.81 o 
  -4   3   5      228.17      245.20      5.98 o 
  -3   3   5      487.70      594.88     13.60 o 
  -2   3   5      409.57      376.59      9.55 o 
  -1   3   5     1617.96     1589.47     38.66 o 
   0   3   5     1564.20     1629.52     53.77 o 
   1   3   5     2016.01     2071.24     49.87 o 
   2   3   5      599.24      655.12     23.55 o 
   3   3   5     2974.47     3015.89     80.23 o 
   4   3   5      570.58      584.13     10.75 o 
   5   3   5      386.81      377.29      7.29 o 
   6   3   5      156.22      164.49      4.32 o 
   7   3   5     1006.48     1008.40     20.78 o 
   8   3   5        6.31        4.38      1.42 o 
   9   3   5       63.44       62.78      2.81 o 
 -11   4   5       13.37       11.12      1.47 o 
 -10   4   5        2.08        1.54      0.94 o 
  -9   4   5      270.66      285.15      5.84 o 
  -8   4   5      274.73      274.76      5.17 o 
  -7   4   5      117.31      137.06      2.92 o 
  -6   4   5        5.56        6.40      0.65 o 
  -5   4   5      311.82      328.24      5.96 o 
  -4   4   5     2177.79     2306.31     36.80 o 
  -3   4   5      728.50      794.81     16.95 o 
  -2   4   5      537.17      619.08     10.41 o 
  -1   4   5        8.59        9.56      0.98 o 
   0   4   5       38.75       39.25      2.91 o 
   1   4   5        3.11        1.84      0.82 o 
   2   4   5      281.32      232.43      4.57 o 
   3   4   5      482.79      476.45      8.94 o 
   4   4   5      246.04      266.42      5.38 o 
   5   4   5       73.14       73.29      2.20 o 
   6   4   5       24.02       17.29      1.42 o 
   7   4   5      213.59      221.83      9.40 o 
   8   4   5       22.69       21.07      1.75 o 
   9   4   5        9.80        9.62      1.50 o 
 -11   5   5       46.20       44.33      2.89 o 
 -10   5   5       23.88       23.80      1.57 o 
  -9   5   5      234.42      225.94      5.52 o 
  -8   5   5        1.10       -0.33      0.70 o 
  -7   5   5      969.66      938.29     15.55 o 
  -6   5   5      981.72     1033.66     16.95 o 
  -5   5   5      189.51      172.22      3.57 o 
  -4   5   5      291.36      292.09      5.07 o 
  -3   5   5      102.54      107.07      2.65 o 
  -2   5   5      962.47     1061.68     17.65 o 
  -1   5   5      156.14      170.26      3.31 o 
   0   5   5      470.73      478.44      8.95 o 
   1   5   5      391.77      378.10      7.24 o 
   2   5   5       32.52       29.69      1.50 o 
   3   5   5      284.41      289.36      5.81 o 
   4   5   5       30.55       31.18      1.40 o 
   5   5   5      262.18      262.23      5.52 o 
   6   5   5       67.39       60.65      3.07 o 
   7   5   5       27.39       30.78      1.96 o 
   8   5   5      112.52      111.55      3.77 o 
   9   5   5        9.55        9.50      1.73 o 
 -10   6   5       53.55       53.60      2.76 o 
  -9   6   5      110.49      103.17      3.27 o 
  -8   6   5      118.25      106.00      3.24 o 
  -7   6   5      334.59      318.04      7.08 o 
  -6   6   5       44.31       51.04      3.35 o 
  -5   6   5      254.62      251.12      5.19 o 
  -4   6   5      496.98      524.62      8.63 o 
  -3   6   5       12.50        8.99      0.83 o 
  -2   6   5       74.79       84.32      2.02 o 
  -1   6   5        8.80        7.26      0.73 o 
   0   6   5        9.08       11.63      0.87 o 
   1   6   5       31.86       32.45      1.40 o 
   2   6   5       49.29       54.37      1.78 o 
   3   6   5       23.77       21.07      1.23 o 
   4   6   5       25.98       30.12      1.51 o 
   5   6   5     1368.10     1254.93     22.95 o 
   6   6   5      253.04      244.78      6.89 o 
   7   6   5       51.97       61.18      2.75 o 
   8   6   5        9.22       11.80      2.27 o 
  -9   7   5       22.06       19.56      1.82 o 
  -8   7   5       27.98       26.84      1.78 o 
  -7   7   5       53.65       38.58      2.04 o 
  -6   7   5      246.42      244.40      5.75 o 
  -5   7   5       37.91       43.95      2.56 o 
  -4   7   5       35.84       36.25      1.53 o 
  -3   7   5      262.05      267.44      5.63 o 
  -2   7   5       16.90       13.60      0.99 o 
  -1   7   5       86.32       83.04      2.18 o 
   0   7   5      300.71      294.49      6.04 o 
   1   7   5        0.81       -0.02      0.68 o 
   2   7   5       80.99       77.73      2.70 o 
   3   7   5      580.05      606.17     13.08 o 
   4   7   5        2.68        2.89      0.92 o 
   5   7   5       20.36       16.78      1.81 o 
   6   7   5        2.94        3.84      1.19 o 
   7   7   5       33.87       49.65      2.98 o 
  -8   8   5        5.87        9.74      1.52 o 
  -7   8   5       20.02       22.12      1.67 o 
  -6   8   5        3.29        0.76      0.92 o 
  -5   8   5      120.05      126.21      3.61 o 
  -4   8   5       45.00       46.73      1.87 o 
  -3   8   5      103.44      102.91      2.90 o 
  -2   8   5       77.05       70.30      2.92 o 
  -1   8   5      106.95      115.23      2.86 o 
   0   8   5        1.47        0.49      0.76 o 
   1   8   5       22.22       22.24      1.40 o 
   2   8   5       79.11       83.36      2.58 o 
   3   8   5      462.97      470.36     12.65 o 
   4   8   5       47.18       45.14      3.63 o 
   5   8   5       89.06      102.16      6.42 o 
   6   8   5      152.31      156.57      4.67 o 
  -7   9   5       16.30       18.80      1.66 o 
  -6   9   5       21.51       27.45      1.90 o 
  -5   9   5      539.70      518.23     11.01 o 
  -4   9   5      223.39      230.96      4.94 o 
  -3   9   5      102.08      100.75      3.31 o 
  -2   9   5        0.43       -0.32      0.88 o 
  -1   9   5      199.95      198.72      4.69 o 
   0   9   5       28.46       24.43      1.82 o 
   1   9   5       33.30       26.60      3.54 o 
   2   9   5      379.39      377.84      8.66 o 
   3   9   5      172.37      182.76      4.94 o 
   4   9   5      237.04      232.72      5.96 o 
   5   9   5        0.70       -0.37      1.10 o 
  -5  10   5        0.08        1.39      1.12 o 
  -4  10   5      146.05      152.26      4.57 o 
  -3  10   5       94.39       95.66      3.05 o 
  -2  10   5       19.01       19.88      1.61 o 
  -1  10   5       49.97       50.35      2.31 o 
   0  10   5      275.18      250.81      5.75 o 
   1  10   5      505.34      503.46     11.22 o 
   2  10   5      225.02      220.52      5.75 o 
   3  10   5       14.18       17.09      2.05 o 
  -2  11   5       63.46       64.37      3.25 o 
  -1  11   5      100.34       94.27      3.15 o 
 -12   0   6      621.37      599.22     16.02 o 
 -11   0   6      196.41      197.76      8.40 o 
 -10   0   6      494.14      496.81     16.86 o 
  -9   0   6       76.89       74.40      3.08 o 
  -8   0   6       23.25       27.97      2.28 o 
  -7   0   6      761.02      752.17     16.67 o 
  -6   0   6     1844.42     1784.52     43.38 o 
  -5   0   6       67.88       62.47      2.29 o 
  -4   0   6      107.48      116.25      6.44 o 
  -1   0   6      817.17      845.34     34.71 o 
   0   0   6     2322.18     2112.29     85.32 o 
   1   0   6      141.17      145.19      6.36 o 
   2   0   6      528.40      504.73     22.08 o 
   4   0   6     1899.60     2198.53    132.97 o 
   5   0   6        5.98        7.69      2.57 o 
   6   0   6      456.47      488.26     15.96 o 
   7   0   6     2344.99     2339.27     71.01 o 
   8   0   6        5.37        6.46      1.85 o 
   9   0   6        0.43       -0.03      1.61 o 
 -12   1   6       37.83       33.71      2.75 o 
 -11   1   6        5.58        6.49      1.15 o 
 -10   1   6      354.33      336.29      5.75 o 
  -9   1   6        7.83        7.98      0.75 o 
  -8   1   6       90.18       99.02      2.49 o 
  -7   1   6      478.99      491.63      7.74 o 
  -6   1   6       10.17       15.99      1.34 o 
  -5   1   6      563.96      616.93     10.79 o 
  -4   1   6        8.47       11.04      1.71 o 
  -2   1   6     3701.48     4106.54    154.37 o 
  -1   1   6     4139.45     4119.78    117.20 o 
   0   1   6      811.70      725.61     21.46 o 
   1   1   6     4313.74     4066.84    163.35 o 
   2   1   6     2836.57     2996.77     87.43 o 
   3   1   6      241.37      195.22     10.42 o 
   4   1   6      636.41      657.61     12.69 o 
   5   1   6       43.16       43.17      3.08 o 
   6   1   6        6.79        3.95      2.07 o 
   7   1   6      348.68      352.31      8.66 o 
   8   1   6      228.49      212.34      5.92 o 
   9   1   6        1.13        0.31      1.16 o 
 -12   2   6        2.95        2.30      1.19 o 
 -11   2   6        0.41        0.74      1.08 o 
 -10   2   6       33.13       27.36      1.35 o 
  -9   2   6       84.35       88.35      1.99 o 
  -8   2   6      102.85      102.14      2.20 o 
  -7   2   6        2.07        0.15      0.46 o 
  -6   2   6       86.47       78.27      2.05 o 
  -5   2   6       16.94       11.31      1.07 o 
  -4   2   6      101.02       95.03      2.32 o 
  -3   2   6     4230.38     4003.11    117.11 o 
  -2   2   6      123.88      103.16      6.00 o 
  -1   2   6      553.22      577.40     18.70 o 
   0   2   6      484.58      494.40     20.82 o 
   1   2   6      672.67      612.19     18.28 o 
   2   2   6     5535.76     5544.76    166.89 o 
   3   2   6     2102.52     2086.94     50.18 o 
   4   2   6      393.81      324.73      7.52 o 
   5   2   6      764.07      798.36     38.51 o 
   6   2   6       21.13       23.30      2.06 o 
   7   2   6      320.07      314.01      7.87 o 
   8   2   6       31.73       30.14      1.94 o 
   9   2   6       41.73       48.57      2.70 o 
 -12   3   6        0.25        1.03      1.57 o 
 -11   3   6       80.37       68.36      2.71 o 
 -10   3   6       62.79       54.72      2.00 o 
  -9   3   6      233.31      235.66      4.57 o 
  -8   3   6       41.74       45.00      1.59 o 
  -7   3   6       72.34       71.72      1.71 o 
  -6   3   6      307.59      314.71      5.61 o 
  -5   3   6     2160.61     2089.53     33.30 o 
  -4   3   6     4093.34     4198.75     66.48 o 
  -3   3   6      547.41      594.93     16.06 o 
  -2   3   6       30.25       21.84      2.24 o 
  -1   3   6        5.20       10.05      0.69 o 
   0   3   6      149.95      119.52      4.71 o 
   1   3   6        2.15        5.21      0.52 o 
   2   3   6     1430.68     1573.23     47.06 o 
   3   3   6      423.85      426.59      8.78 o 
   4   3   6      853.55      866.23     19.10 o 
   5   3   6       22.33       23.38      1.41 o 
   6   3   6      273.09      311.39      9.98 o 
   7   3   6       16.50       20.51      1.58 o 
   8   3   6       20.80       21.79      1.79 o 
   9   3   6       26.40       32.74      2.20 o 
 -11   4   6       30.46       31.64      2.12 o 
 -10   4   6       51.29       59.65      3.31 o 
  -9   4   6      358.92      330.63      6.55 o 
  -8   4   6      379.81      381.86      6.81 o 
  -7   4   6        4.11        5.32      0.80 o 
  -6   4   6      801.76      816.13     14.60 o 
  -5   4   6      450.57      441.40      8.18 o 
  -4   4   6      885.10      932.77     15.24 o 
  -3   4   6        1.01        0.55      0.42 o 
  -2   4   6     1053.41     1184.41     29.05 o 
  -1   4   6      160.02      177.47      4.20 o 
   0   4   6       11.24       15.09      1.14 o 
   1   4   6     2536.54     2745.30     66.05 o 
   2   4   6       65.92       71.44      3.27 o 
   3   4   6      338.18      320.66      6.95 o 
   4   4   6       88.64       90.66      2.71 o 
   5   4   6       34.99       32.90      2.21 o 
   6   4   6      237.32      234.74      5.75 o 
   7   4   6      192.64      183.21      4.92 o 
   8   4   6       10.41        8.56      1.37 o 
   9   4   6       29.84       28.57      2.11 o 
 -11   5   6        3.96        1.92      1.30 o 
 -10   5   6        0.08       -0.09      0.98 o 
  -9   5   6      154.88      142.76      3.91 o 
  -8   5   6       35.46       50.82      2.20 o 
  -7   5   6      692.75      670.52     12.35 o 
  -6   5   6        6.99        7.60      0.86 o 
  -5   5   6      368.57      389.67      7.41 o 
  -4   5   6       85.68       73.42      2.04 o 
  -3   5   6      136.16      139.62      3.11 o 
  -2   5   6      256.17      260.80      4.77 o 
  -1   5   6      426.38      463.18      7.98 o 
   0   5   6     1803.90     1784.08     29.08 o 
   1   5   6      661.04      670.19     11.30 o 
   2   5   6      274.37      262.04      4.85 o 
   3   5   6      289.41      277.58      6.38 o 
   4   5   6        2.56        4.36      0.80 o 
   5   5   6      190.59      193.91      5.14 o 
   6   5   6       40.01       31.60      1.91 o 
   7   5   6      132.84      137.61      5.06 o 
   8   5   6        9.57        6.43      1.39 o 
 -10   6   6      119.61      122.07      4.06 o 
  -9   6   6        0.11       -0.06      0.94 o 
  -8   6   6       33.06       41.15      2.10 o 
  -7   6   6      787.73      768.39     14.11 o 
  -6   6   6      518.19      518.84      9.80 o 
  -5   6   6      266.63      266.39      5.06 o 
  -4   6   6        2.41        1.12      0.65 o 
  -3   6   6      177.36      163.64      3.66 o 
  -2   6   6       78.87       91.96      2.20 o 
  -1   6   6       89.04      100.85      2.34 o 
   0   6   6        4.92        3.48      0.58 o 
   1   6   6        1.86       -0.12      0.50 o 
   2   6   6       15.22       17.89      0.99 o 
   3   6   6      211.14      211.64      5.26 o 
   4   6   6      368.61      397.54     11.11 o 
   5   6   6       36.46       26.49      2.46 o 
   6   6   6      242.19      228.02      5.85 o 
   7   6   6       11.08       10.81      1.45 o 
   8   6   6        2.08        1.11      1.39 o 
  -9   7   6       54.09       50.37      2.42 o 
  -8   7   6        2.82        1.47      0.99 o 
  -7   7   6      147.05      136.97      3.81 o 
  -6   7   6        1.10        0.23      0.86 o 
  -5   7   6      973.44      985.10     16.46 o 
  -4   7   6        0.04       -0.25      0.66 o 
  -3   7   6        0.06       -0.24      0.79 o 
  -2   7   6      148.04      164.50      3.51 o 
  -1   7   6      339.55      338.57      6.28 o 
   0   7   6        8.84        9.51      0.98 o 
   1   7   6      352.83      359.13      6.62 o 
   2   7   6      177.42      167.32      3.88 o 
   3   7   6        8.84        9.27      1.02 o 
   4   7   6      252.28      257.22      5.57 o 
   5   7   6       22.83       28.38      2.27 o 
   6   7   6       18.04       19.10      1.72 o 
   7   7   6       44.16       62.05      3.37 o 
  -8   8   6       84.82       87.90      3.06 o 
  -7   8   6       35.83       31.10      1.91 o 
  -6   8   6        4.93        3.87      1.07 o 
  -5   8   6        0.01       -0.04      0.78 o 
  -4   8   6      356.02      345.46      6.63 o 
  -3   8   6      605.91      586.44     10.46 o 
  -2   8   6       89.01       83.24      2.36 o 
  -1   8   6      379.01      375.03      7.02 o 
   0   8   6       62.08       57.03      1.88 o 
   1   8   6        3.99        5.07      0.85 o 
   2   8   6       74.71       81.70      2.50 o 
   3   8   6      677.76      649.18     12.54 o 
   4   8   6       18.66       18.29      1.67 o 
   5   8   6      164.61      175.80      5.64 o 
   6   8   6      151.87      171.07      5.69 o 
  -7   9   6        6.22        4.65      1.46 o 
  -6   9   6       82.84       70.90      3.07 o 
  -5   9   6      101.62      104.39      3.05 o 
  -4   9   6      188.51      165.32      4.16 o 
  -3   9   6       37.17       30.59      1.72 o 
  -2   9   6      246.08      217.77      8.91 o 
  -1   9   6        4.53        5.08      1.14 o 
   0   9   6      224.33      223.51      5.11 o 
   1   9   6      223.66      222.09      5.74 o 
   2   9   6        2.29        2.79      1.09 o 
   3   9   6        1.43        2.15      1.11 o 
   4   9   6       60.11       56.28      3.19 o 
   5   9   6        7.75        9.17      1.77 o 
  -5  10   6       13.92       21.78      2.11 o 
  -4  10   6        5.35        5.13      1.13 o 
  -3  10   6       68.24       75.53      2.72 o 
  -2  10   6       54.13       52.34      2.55 o 
  -1  10   6      375.30      356.63      7.58 o 
   0  10   6      276.80      287.64      6.41 o 
   1  10   6        9.19        7.45      1.25 o 
   2  10   6        7.17        6.25      1.23 o 
   3  10   6       55.76       59.51      2.92 o 
 -12   1   7       30.57       29.04      2.05 o 
 -11   1   7        7.90        6.41      0.96 o 
 -10   1   7      117.90      118.22      2.55 o 
  -9   1   7      147.40      158.31      3.05 o 
  -8   1   7        0.76        0.28      0.43 o 
  -7   1   7      496.60      509.77      8.59 o 
  -6   1   7       89.79       91.99      2.62 o 
  -5   1   7       59.98       63.75      1.61 o 
  -4   1   7       57.54       51.20      1.93 o 
  -1   1   7     1027.07     1021.32     24.46 o 
   0   1   7     1633.78     1619.15     46.43 o 
   1   1   7     1744.47     1699.65     40.97 o 
   2   1   7        4.12        5.14      0.60 o 
   3   1   7      101.28      106.50      5.77 o 
   4   1   7     1124.70     1199.96     39.98 o 
   5   1   7       47.16       46.75      1.96 o 
   6   1   7       62.29       41.60      2.94 o 
   7   1   7      607.69      617.59     14.23 o 
   8   1   7        7.44        5.92      1.32 o 
   9   1   7       18.59       20.30      1.92 o 
 -12   2   7        0.04        0.45      1.40 o 
 -11   2   7        5.87        6.06      1.04 o 
 -10   2   7      568.29      554.44      9.02 o 
  -9   2   7       25.90       24.23      1.22 o 
  -8   2   7      136.71      142.88      3.02 o 
  -7   2   7      246.21      250.89      4.61 o 
  -6   2   7       58.95       72.86      1.92 o 
  -5   2   7      369.20      385.58      7.08 o 
  -4   2   7     2298.78     2425.87     58.44 o 
  -3   2   7       78.30       85.54      3.40 o 
  -2   2   7       34.22       31.10      2.96 o 
   0   2   7        6.67        9.93      1.37 o 
   1   2   7      108.57      103.37      3.55 o 
   2   2   7      689.24      710.74     17.54 o 
   3   2   7      138.35      118.07      3.70 o 
   4   2   7      121.64      122.08      4.82 o 
   5   2   7      754.56      784.13     17.35 o 
   6   2   7      215.92      218.93      8.94 o 
   7   2   7      102.79      121.79      4.15 o 
   8   2   7      173.90      185.94      5.05 o 
   9   2   7       58.41       59.44      2.89 o 
 -12   3   7        4.33        4.60      1.79 o 
 -11   3   7        0.00       -0.23      0.93 o 
 -10   3   7        7.17        3.17      0.89 o 
  -9   3   7      246.56      252.56      5.32 o 
  -8   3   7      833.73      848.46     14.16 o 
  -7   3   7       24.13       25.29      1.16 o 
  -6   3   7      383.50      376.70      6.55 o 
  -5   3   7     1930.52     1875.28     32.36 o 
  -4   3   7     1417.59     1330.02     32.54 o 
  -3   3   7     1049.87     1143.17     22.20 o 
  -2   3   7      487.51      548.93     18.06 o 
  -1   3   7     1360.35     1398.48     30.71 o 
   0   3   7       56.68       74.36      2.43 o 
   1   3   7       44.95       44.98      1.55 o 
   2   3   7      313.68      348.97      7.80 o 
   3   3   7        5.92        6.18      0.77 o 
   4   3   7      322.12      313.37      7.84 o 
   5   3   7       77.74       78.14      2.87 o 
   6   3   7        1.36        0.83      0.84 o 
   7   3   7        0.93       -0.09      0.88 o 
   8   3   7       53.58       49.51      3.18 o 
   9   3   7        5.13        8.94      1.50 o 
 -11   4   7      156.84      165.75      4.91 o 
 -10   4   7       29.78       24.03      2.36 o 
  -9   4   7      323.61      299.22      6.16 o 
  -8   4   7      204.51      213.11      7.23 o 
  -7   4   7       50.00       49.63      1.74 o 
  -6   4   7       99.39      113.37      2.79 o 
  -5   4   7      333.28      327.82      6.40 o 
  -4   4   7      179.90      194.14      4.44 o 
  -3   4   7      126.81      132.81      4.41 o 
  -2   4   7       92.82       93.49      3.10 o 
  -1   4   7      365.38      397.95      8.91 o 
   0   4   7      497.59      549.59     12.04 o 
   1   4   7      418.75      445.64     10.93 o 
   2   4   7       40.03       40.78      2.39 o 
   3   4   7       28.67       24.13      1.76 o 
   4   4   7       59.74       63.18      2.50 o 
   5   4   7       19.19       14.01      1.60 o 
   6   4   7      101.88       93.37      3.52 o 
   7   4   7       15.09       21.10      1.67 o 
   8   4   7       10.13       10.26      1.81 o 
 -11   5   7       59.08       55.45      2.77 o 
 -10   5   7        1.99        2.60      1.08 o 
  -9   5   7       76.15       60.82      2.38 o 
  -8   5   7        3.17        1.79      0.82 o 
  -7   5   7     1301.16     1297.65     22.95 o 
  -6   5   7       13.65       18.61      1.14 o 
  -5   5   7        2.44        3.83      0.71 o 
  -4   5   7        0.52       -0.14      0.51 o 
  -3   5   7      486.66      494.72      8.53 o 
  -2   5   7      454.39      486.66     11.41 o 
  -1   5   7       39.64       37.05      2.05 o 
   0   5   7      309.82      295.69     10.21 o 
   1   5   7        1.41        1.12      0.72 o 
   2   5   7      215.38      228.89      5.91 o 
   3   5   7       27.12       24.42      1.47 o 
   4   5   7      544.73      531.08     12.89 o 
   5   5   7      453.08      458.63     11.69 o 
   6   5   7       38.28       36.29      2.34 o 
   7   5   7      136.47      154.41      4.52 o 
   8   5   7      251.87      279.21      7.89 o 
 -10   6   7       53.98       58.73      2.53 o 
  -9   6   7        8.84        7.35      1.32 o 
  -8   6   7        2.32        5.21      1.03 o 
  -7   6   7      360.87      344.62      7.98 o 
  -6   6   7      685.23      691.37     12.71 o 
  -5   6   7        4.96        2.99      0.70 o 
  -4   6   7      137.87      134.70      3.49 o 
  -3   6   7      148.54      154.22      3.23 o 
  -2   6   7       55.32       63.15      1.72 o 
  -1   6   7       40.17       40.85      1.37 o 
   0   6   7      115.35      122.60      2.87 o 
   1   6   7        6.32        7.35      0.93 o 
   2   6   7        6.47        4.54      0.85 o 
   3   6   7      446.74      472.09     10.13 o 
   4   6   7      506.89      489.93     12.15 o 
   5   6   7        0.65        4.63      1.45 o 
   6   6   7       27.66       42.66      2.30 o 
   7   6   7       48.78       43.95      2.48 o 
  -9   7   7       20.37       20.16      1.64 o 
  -8   7   7       62.50       68.67      2.62 o 
  -7   7   7        2.00        1.97      0.97 o 
  -6   7   7      414.25      396.31      7.83 o 
  -5   7   7       33.78       35.11      2.17 o 
  -4   7   7       53.93       52.08      1.77 o 
  -3   7   7        5.08        2.90      0.69 o 
  -2   7   7     1176.71     1159.90     19.48 o 
  -1   7   7       71.10       73.58      2.04 o 
   0   7   7      522.61      502.29      9.66 o 
   1   7   7       44.99       42.84      2.57 o 
   2   7   7      595.85      609.45     13.85 o 
   3   7   7       86.07       81.88      3.97 o 
   4   7   7       23.48       15.17      1.67 o 
   5   7   7       14.47       15.12      1.73 o 
   6   7   7       67.37       69.37      2.97 o 
  -8   8   7       18.50       14.31      1.50 o 
  -7   8   7       16.28        9.64      1.35 o 
  -6   8   7      100.69      102.77      3.19 o 
  -5   8   7        6.89        6.35      1.02 o 
  -4   8   7      141.39      126.07      3.38 o 
  -3   8   7      338.22      338.69      6.46 o 
  -2   8   7        8.86        7.73      0.92 o 
  -1   8   7      205.08      210.65      4.36 o 
   0   8   7        4.02        2.24      0.74 o 
   1   8   7       93.20       92.47      2.47 o 
   2   8   7       22.79       27.27      2.15 o 
   3   8   7        1.23        1.24      1.01 o 
   4   8   7      116.38      111.58      3.65 o 
   5   8   7      131.17      138.10      6.27 o 
  -7   9   7      140.34      140.03      4.29 o 
  -6   9   7      118.14      121.60      3.71 o 
  -5   9   7      426.30      415.15      8.40 o 
  -4   9   7        5.35        8.68      1.16 o 
  -3   9   7      109.10      103.40      3.02 o 
  -2   9   7      123.70      120.29      3.29 o 
  -1   9   7       23.38       22.03      1.48 o 
   0   9   7       90.74       84.80      2.44 o 
   1   9   7        0.34        0.03      0.77 o 
   2   9   7       27.98       30.26      2.02 o 
   3   9   7       39.17       37.22      2.41 o 
   4   9   7      163.80      149.36      5.12 o 
  -5  10   7       38.99       43.20      2.13 o 
  -4  10   7        6.11        4.69      1.12 o 
  -3  10   7       16.08       14.70      1.42 o 
  -2  10   7        6.07        4.18      1.15 o 
  -1  10   7      307.91      301.80      6.97 o 
   0  10   7       15.50       22.22      1.61 o 
   1  10   7      239.87      222.94      8.40 o 
   2  10   7        6.52        3.07      1.27 o 
 -12   0   8      920.89      875.09     39.69 o 
 -11   0   8       71.75       81.16      3.91 o 
 -10   0   8      202.25      201.90     11.52 o 
  -9   0   8      250.65      250.28      7.37 o 
  -8   0   8       36.96       32.31      3.06 o 
  -7   0   8      147.68      143.01      7.15 o 
  -6   0   8      896.38      908.90     22.52 o 
  -5   0   8       16.73       24.29      1.67 o 
  -4   0   8      536.62      544.78     23.84 o 
  -3   0   8     4788.98     4301.20    181.98 o 
  -1   0   8       29.56       19.33      1.92 o 
   0   0   8     3194.67     3177.89    128.07 o 
   1   0   8      533.00      595.58     17.73 o 
   2   0   8      812.93      677.64     29.44 o 
   5   0   8     1082.68      972.62     43.13 o 
   6   0   8     1287.26     1254.77     38.68 o 
   7   0   8      980.59      931.33     29.44 o 
   8   0   8      136.44      180.64      7.56 o 
   9   0   8      132.45      142.76     17.91 o 
 -12   1   8       47.02       48.13      3.21 o 
 -11   1   8       56.92       57.77      2.22 o 
 -10   1   8      790.47      811.57     14.66 o 
  -9   1   8      245.35      249.59      4.72 o 
  -8   1   8      756.20      745.93     13.45 o 
  -7   1   8      236.54      252.38      5.01 o 
  -6   1   8      463.92      462.39      8.43 o 
  -5   1   8        9.51       18.82      2.23 o 
  -4   1   8     2104.81     2133.60     62.89 o 
  -3   1   8       27.47       14.19      0.70 o 
  -2   1   8      487.52      510.08     15.39 o 
   0   1   8      823.58      758.74     18.28 o 
   1   1   8      111.31       93.51      2.59 o 
   2   1   8     3491.39     3547.11     85.27 o 
   4   1   8        0.83        0.92      1.00 o 
   5   1   8     2118.92     2100.05     51.96 o 
   6   1   8      108.90      112.90      4.50 o 
   7   1   8      202.97      192.42     13.71 o 
   8   1   8      140.72      147.52      4.63 o 
   9   1   8        5.21        3.20      1.33 o 
 -12   2   8      294.41      292.33     11.05 o 
 -11   2   8      242.52      254.13      5.74 o 
 -10   2   8      206.84      232.61      8.26 o 
  -9   2   8       53.31       58.25      1.78 o 
  -8   2   8      115.89      119.08      3.57 o 
  -7   2   8      110.46      109.10      3.63 o 
  -6   2   8     3383.64     3437.46     58.48 o 
  -5   2   8     1836.98     1884.17     44.56 o 
  -4   2   8     4368.66     4460.44     93.46 o 
  -3   2   8     1098.90     1092.71     28.17 o 
  -2   2   8      231.53      287.44      7.76 o 
  -1   2   8     2112.38     1975.09    212.90 o 
   0   2   8      527.54      453.95     65.13 o 
   1   2   8        0.43       -0.01      0.56 o 
   2   2   8      426.35      509.64     15.42 o 
   3   2   8       27.68       26.74      2.61 o 
   4   2   8        4.56        1.15      0.98 o 
   5   2   8      240.96      237.91      7.60 o 
   6   2   8       12.30       12.00      1.48 o 
   7   2   8        0.80        1.89      1.16 o 
   8   2   8      275.07      301.63      7.34 o 
   9   2   8       77.83       78.64      4.99 o 
 -12   3   8      170.52      155.51      7.03 o 
 -11   3   8      586.47      573.97     11.92 o 
 -10   3   8        6.16        6.70      1.18 o 
  -9   3   8     2013.75     2026.98     32.73 o 
  -8   3   8      361.58      365.12      6.57 o 
  -7   3   8      571.48      561.71     10.28 o 
  -6   3   8      314.91      303.74      6.46 o 
  -5   3   8        1.59        3.35      0.67 o 
  -4   3   8     3590.69     3777.56    136.82 o 
  -3   3   8        8.36       13.80      2.25 o 
  -2   3   8       85.19       90.79      2.51 o 
  -1   3   8      933.53      965.71     24.93 o 
   0   3   8      254.06      242.56      6.69 o 
   1   3   8       16.00       27.14      3.33 o 
   2   3   8       51.73       73.56      2.14 o 
   3   3   8      530.68      532.26     13.41 o 
   4   3   8      104.15      113.74      9.62 o 
   5   3   8      372.41      363.10      9.13 o 
   6   3   8       24.85       26.63      1.90 o 
   7   3   8       18.39       17.75      1.95 o 
   8   3   8        0.33        0.13      1.19 o 
 -11   4   8        4.27        2.94      1.07 o 
 -10   4   8        1.92        2.47      0.97 o 
  -9   4   8     1418.85     1349.38     23.93 o 
  -8   4   8      150.58      161.68      4.28 o 
  -7   4   8       57.40       50.63      1.73 o 
  -6   4   8      110.31      122.04      2.80 o 
  -5   4   8      139.11      157.61      3.73 o 
  -4   4   8      108.13      113.90      3.94 o 
  -3   4   8     1026.97     1076.73     36.80 o 
  -2   4   8      770.91      774.90     15.47 o 
  -1   4   8      395.75      383.78      9.15 o 
   0   4   8     2017.28     2135.84     41.49 o 
   1   4   8     1665.27     1737.31     36.65 o 
   2   4   8      114.26      110.60      4.60 o 
   3   4   8      138.40      169.52      6.95 o 
   4   4   8       33.22       28.33      2.49 o 
   5   4   8       36.14       38.41      2.19 o 
   6   4   8        7.02        7.39      1.41 o 
   7   4   8        0.06       -1.13      1.00 o 
   8   4   8      199.67      236.83      7.08 o 
 -11   5   8       76.03       79.28      2.84 o 
 -10   5   8        2.81        2.90      1.05 o 
  -9   5   8        1.90        0.64      0.81 o 
  -8   5   8      414.84      408.01      7.98 o 
  -7   5   8      155.23      141.55      3.35 o 
  -6   5   8     1654.60     1673.95     32.15 o 
  -5   5   8      122.04      125.98      3.03 o 
  -4   5   8        4.32        8.03      0.84 o 
  -3   5   8        0.89        2.69      1.15 o 
  -2   5   8      698.83      713.13     18.06 o 
  -1   5   8        0.88        0.13      0.68 o 
   0   5   8     1072.79     1022.21     25.34 o 
   1   5   8      889.72      950.33     23.63 o 
   2   5   8      272.99      274.73      7.62 o 
   3   5   8      234.39      213.03      5.07 o 
   4   5   8      538.01      517.88     12.60 o 
   5   5   8       48.82       55.51      3.48 o 
   6   5   8        2.28        2.80      1.11 o 
   7   5   8       70.62       73.15      3.38 o 
 -10   6   8        5.76        1.82      1.04 o 
  -9   6   8       74.05       60.48      4.03 o 
  -8   6   8       97.63       95.85      4.51 o 
  -7   6   8      208.46      193.50      4.35 o 
  -6   6   8       64.26       67.95      2.85 o 
  -5   6   8      621.71      603.09     10.33 o 
  -4   6   8       80.50       77.41      2.14 o 
  -3   6   8     1282.08     1293.81     23.29 o 
  -2   6   8      342.19      360.81      8.90 o 
  -1   6   8     1642.82     1677.85     37.17 o 
   0   6   8       61.36       67.02      3.43 o 
   1   6   8      137.24      141.04      3.71 o 
   2   6   8      132.22      124.25      5.90 o 
   3   6   8       36.33       50.09      3.86 o 
   4   6   8      116.29      105.47      3.73 o 
   5   6   8       24.05       30.78      2.19 o 
   6   6   8       20.60       24.04      2.11 o 
   7   6   8       55.33       65.83      3.34 o 
  -9   7   8        0.01        0.07      1.00 o 
  -8   7   8      199.95      193.42      4.92 o 
  -7   7   8      463.07      446.86      8.74 o 
  -6   7   8      316.96      312.97      8.01 o 
  -5   7   8      145.54      146.60      3.24 o 
  -4   7   8      214.83      215.37      4.37 o 
  -3   7   8        6.83        9.64      1.08 o 
  -2   7   8       13.57       15.02      1.04 o 
  -1   7   8       45.79       44.83      2.55 o 
   0   7   8      517.26      527.85     11.28 o 
   1   7   8      120.82      115.85      6.33 o 
   2   7   8     1632.86     1646.27     32.71 o 
   3   7   8        3.07        4.84      1.25 o 
   4   7   8       17.04       12.16      1.60 o 
   5   7   8        5.67        6.65      1.63 o 
   6   7   8        4.91        8.25      1.59 o 
  -8   8   8      226.71      233.18      5.98 o 
  -7   8   8       90.15      104.82      3.28 o 
  -6   8   8       38.33       29.46      1.77 o 
  -5   8   8        0.17       -0.20      0.70 o 
  -4   8   8       36.98       37.62      1.77 o 
  -3   8   8     1038.25     1016.17     17.33 o 
  -2   8   8        9.40        8.68      1.40 o 
  -1   8   8      313.11      316.00      7.37 o 
   0   8   8      111.03      109.22      4.28 o 
   1   8   8       32.47       28.98      1.81 o 
   2   8   8      257.48      260.28      6.40 o 
   3   8   8      591.15      602.49     14.88 o 
   4   8   8      141.12      127.83      4.69 o 
   5   8   8       44.47       37.13      2.61 o 
  -7   9   8      202.59      211.12      5.42 o 
  -6   9   8       55.11       62.94      3.04 o 
  -5   9   8      188.94      191.14      4.51 o 
  -4   9   8      481.02      485.71      9.74 o 
  -3   9   8      220.85      217.49      4.62 o 
  -2   9   8      192.99      216.32      4.57 o 
  -1   9   8       14.69       14.01      1.48 o 
   0   9   8      177.06      174.53      4.84 o 
   1   9   8       59.85       63.38      2.72 o 
   2   9   8        0.38       -0.31      1.00 o 
   3   9   8      286.54      294.80      9.72 o 
   4   9   8       10.51       11.35      2.22 o 
  -5  10   8      184.15      178.55      4.44 o 
  -4  10   8       33.03       36.61      1.96 o 
  -3  10   8        1.72        2.03      1.77 o 
  -2  10   8      493.11      488.11     11.04 o 
  -1  10   8        1.46        1.75      1.21 o 
   0  10   8       18.02       17.07      1.99 o 
   1  10   8      122.55      117.82      4.46 o 
 -12   1   9        2.50        3.08      1.24 o 
 -11   1   9       61.96       67.91      2.82 o 
 -10   1   9       11.63       13.87      1.51 o 
  -9   1   9      201.07      219.60      4.72 o 
  -8   1   9      134.40      134.89      3.16 o 
  -7   1   9       72.00       68.91      1.94 o 
  -6   1   9      598.98      645.65     11.51 o 
  -5   1   9       89.99       76.88      2.71 o 
  -4   1   9       32.99       25.88      1.38 o 
  -3   1   9     2131.44     2271.91     49.18 o 
  -2   1   9      100.96      103.05      2.67 o 
   0   1   9     1503.53     1536.58    111.55 o 
   1   1   9       72.04       76.18      3.50 o 
   2   1   9      121.66      122.08      3.42 o 
   4   1   9      119.12      101.28      5.99 o 
   5   1   9      950.32      934.55     29.46 o 
   6   1   9      131.70      133.08      5.71 o 
   7   1   9      264.36      260.91      9.87 o 
   8   1   9        6.83       10.75      2.84 o 
 -12   2   9      303.54      306.54      9.43 o 
 -11   2   9      618.40      603.43     10.62 o 
 -10   2   9        4.24        3.79      0.93 o 
  -9   2   9      142.03      131.93      3.26 o 
  -8   2   9       25.61       21.36      1.35 o 
  -7   2   9      362.20      370.35      7.04 o 
  -6   2   9       85.90       96.45      2.31 o 
  -5   2   9       92.75       87.50      2.58 o 
  -4   2   9      325.16      347.66     11.04 o 
  -3   2   9       62.25       67.63      1.89 o 
  -2   2   9      226.65      243.46      6.45 o 
  -1   2   9     1100.22     1089.94     32.45 o 
   0   2   9     1500.00     1521.44     65.00 o 
   1   2   9      482.04      449.25      9.72 o 
   2   2   9      138.96      144.70      4.88 o 
   4   2   9      113.38      104.14      6.28 o 
   5   2   9      659.77      617.64     20.05 o 
   6   2   9        0.59        1.44      1.04 o 
   7   2   9       24.25       26.20      2.18 o 
   8   2   9       19.59       18.68      2.06 o 
 -12   3   9      204.03      214.51     10.86 o 
 -11   3   9       60.59       71.71      3.08 o 
 -10   3   9       39.39       48.82      2.85 o 
  -9   3   9       26.62       25.25      1.94 o 
  -8   3   9        2.40        0.71      0.73 o 
  -7   3   9        1.74        0.72      0.67 o 
  -6   3   9      328.49      368.40     10.88 o 
  -5   3   9       17.98       17.66      4.56 o 
  -4   3   9       38.55       47.21      2.00 o 
  -3   3   9      345.82      345.57      8.11 o 
  -2   3   9      510.58      496.17     13.10 o 
  -1   3   9      246.67      257.21     12.10 o 
   0   3   9      304.60      332.38      8.99 o 
   1   3   9       83.91      100.97      6.11 o 
   2   3   9        8.27        6.72      1.37 o 
   3   3   9      209.38      215.00      9.16 o 
   4   3   9        4.12        2.90      1.30 o 
   5   3   9       47.75       32.58      2.83 o 
   6   3   9       31.72       31.50      2.07 o 
   7   3   9       12.88       14.49      1.90 o 
   8   3   9       79.86       74.66      3.96 o 
 -11   4   9        3.13        2.67      1.48 o 
 -10   4   9       12.68       13.43      1.37 o 
  -9   4   9      737.47      707.29     14.43 o 
  -8   4   9       41.15       33.02      1.77 o 
  -7   4   9      884.87      880.89     17.39 o 
  -6   4   9       56.00       52.36      2.81 o 
  -5   4   9       47.38       49.06      3.83 o 
  -4   4   9       94.52       92.05      3.91 o 
  -3   4   9      177.61      198.67      4.90 o 
  -2   4   9       61.89       71.38      2.00 o 
  -1   4   9        0.16        0.33      0.86 o 
   0   4   9     1236.60     1245.83     24.41 o 
   1   4   9      213.27      217.14      5.23 o 
   2   4   9       62.51       65.25      5.47 o 
   3   4   9        0.18       -0.04      0.98 o 
   4   4   9      201.12      205.58      5.68 o 
   5   4   9       66.38       56.16      2.54 o 
   6   4   9       59.09       62.03      2.95 o 
   7   4   9        7.01        4.66      1.31 o 
 -11   5   9       64.67       62.28      3.20 o 
 -10   5   9        3.21        1.60      1.19 o 
  -9   5   9       77.13       85.64      2.91 o 
  -8   5   9      179.33      164.94      4.32 o 
  -7   5   9      294.75      289.12      6.52 o 
  -6   5   9      683.03      697.32     13.98 o 
  -5   5   9       14.87        8.75      1.05 o 
  -4   5   9      510.13      529.10     36.16 o 
  -3   5   9       11.43       13.05      1.33 o 
  -2   5   9     1035.56     1038.19     25.82 o 
  -1   5   9      120.49      140.72      6.50 o 
   0   5   9     1142.95     1135.92     28.03 o 
   1   5   9        4.34        3.79      0.94 o 
   2   5   9      534.12      522.00     12.23 o 
   3   5   9      197.21      192.66      5.38 o 
   4   5   9      149.83      158.12      6.41 o 
   5   5   9       43.86       55.23      4.37 o 
   6   5   9       46.21       44.69      2.66 o 
   7   5   9       64.15       71.05      3.40 o 
 -10   6   9       84.20       92.07      3.60 o 
  -9   6   9       26.50       25.26      2.02 o 
  -8   6   9      205.53      181.10      4.70 o 
  -7   6   9        9.62        9.44      0.98 o 
  -6   6   9        6.63        2.79      0.89 o 
  -5   6   9      317.56      304.64      6.82 o 
  -4   6   9      622.97      636.41     13.33 o 
  -3   6   9       15.86       15.49      1.87 o 
  -2   6   9       94.69      109.24      5.45 o 
  -1   6   9      311.15      340.34     13.41 o 
   0   6   9      633.56      628.26     14.59 o 
   1   6   9      647.69      686.89     14.22 o 
   2   6   9      119.08      121.52      3.39 o 
   3   6   9      120.74      134.00      4.27 o 
   4   6   9       69.66       66.58      2.89 o 
   5   6   9        0.01        1.00      1.11 o 
   6   6   9      204.17      233.38      6.96 o 
  -9   7   9        0.85        1.90      1.25 o 
  -8   7   9      106.21      108.05      4.11 o 
  -7   7   9      125.74      116.39      3.50 o 
  -6   7   9        0.06        0.88      0.85 o 
  -5   7   9      383.48      350.62      8.72 o 
  -4   7   9      525.01      524.92     11.36 o 
  -3   7   9       70.45       78.41      2.69 o 
  -2   7   9       54.19       61.03      2.30 o 
  -1   7   9      414.30      403.39      8.90 o 
   0   7   9      221.46      208.93      5.18 o 
   1   7   9       29.49       29.63      1.75 o 
   2   7   9      611.33      620.77     13.16 o 
   3   7   9       24.70       24.70      2.06 o 
   4   7   9        8.34        9.43      1.48 o 
   5   7   9        3.72        3.53      1.34 o 
   6   7   9       72.12       76.86      5.45 o 
  -8   8   9        7.74        5.55      1.43 o 
  -7   8   9        3.04        2.51      1.44 o 
  -6   8   9       23.76       20.99      1.63 o 
  -5   8   9      307.35      304.53      7.02 o 
  -4   8   9       35.52       38.81      3.39 o 
  -3   8   9       83.80       90.93      3.08 o 
  -2   8   9      220.06      215.03      5.45 o 
  -1   8   9       25.47       26.33      1.72 o 
   0   8   9        2.77        3.76      1.01 o 
   1   8   9       54.91       53.06      2.38 o 
   2   8   9       60.13       58.64      4.19 o 
   3   8   9       52.34       58.80      7.38 o 
   4   8   9      206.92      214.71     12.95 o 
  -7   9   9       24.73       22.29      2.06 o 
  -6   9   9        3.75        9.05      1.52 o 
  -5   9   9       31.54       34.27      2.09 o 
  -4   9   9      126.36      126.84      3.98 o 
  -3   9   9       28.17       38.81      2.22 o 
  -2   9   9       71.04       74.92      2.85 o 
  -1   9   9        0.37       -1.00      1.23 o 
   0   9   9       48.88       45.13      2.38 o 
   1   9   9       16.44       19.64      1.71 o 
   2   9   9        8.16        6.78      2.15 o 
   3   9   9       59.44       62.29      3.28 o 
  -4  10   9        1.62       -0.11      1.13 o 
  -3  10   9      249.64      257.10      7.52 o 
  -2  10   9        0.90        1.07      1.32 o 
  -1  10   9       19.17       21.59      2.15 o 
   0  10   9      493.00      501.53     12.81 o 
   1  10   9       51.18       57.37      3.26 o 
 -12   0  10       14.40       11.06      1.75 o 
 -11   0  10       61.32       62.77      3.42 o 
 -10   0  10        5.96        3.66      2.30 o 
  -9   0  10      215.44      207.52      6.37 o 
  -8   0  10      623.95      605.27     15.69 o 
  -7   0  10      394.37      407.36     10.77 o 
  -6   0  10     3656.87     3732.55    108.73 o 
  -5   0  10       89.69       90.04      3.65 o 
  -4   0  10      904.62     1052.94     32.67 o 
  -3   0  10     5741.92     6254.54    197.00 o 
  -2   0  10     1452.86     1475.82     60.61 o 
  -1   0  10      174.96      190.18      9.03 o 
   1   0  10      400.51      362.62     11.05 o 
   2   0  10      777.07      693.58     30.24 o 
   5   0  10      318.80      313.78     15.42 o 
   6   0  10      503.45      485.14     23.11 o 
   7   0  10        6.04        3.07      2.03 o 
   8   0  10      136.32      173.51     10.74 o 
 -12   1  10       12.66       13.56      1.34 o 
 -11   1  10      186.36      197.57      4.58 o 
 -10   1  10      109.19      104.60      2.87 o 
  -9   1  10      159.47      159.67      3.71 o 
  -8   1  10      163.43      176.87      3.88 o 
  -7   1  10       54.77       52.16      1.65 o 
  -6   1  10       41.83       54.82      2.74 o 
  -5   1  10      262.06      261.79      8.70 o 
  -4   1  10       64.97       60.45      1.84 o 
  -3   1  10      294.52      275.16      5.87 o 
  -2   1  10      524.89      599.67     15.60 o 
  -1   1  10      295.15      316.41      9.93 o 
   0   1  10       32.84       37.01      2.03 o 
   1   1  10        9.83       15.38      1.74 o 
   2   1  10      327.71      312.64      8.00 o 
   3   1  10       10.10       10.15      1.66 o 
   4   1  10      272.18      262.40      9.10 o 
   5   1  10        1.73        0.51      1.02 o 
   6   1  10      520.92      474.53     16.03 o 
   7   1  10       11.67       14.43      2.42 o 
   8   1  10      261.28      277.07     18.24 o 
 -12   2  10       12.86        8.92      1.35 o 
 -11   2  10      634.97      641.86     12.12 o 
 -10   2  10        1.31        0.90      0.76 o 
  -9   2  10       53.06       50.54      2.49 o 
  -8   2  10       65.64       69.12      2.13 o 
  -7   2  10      479.75      472.39      8.76 o 
  -6   2  10        0.20       -0.28      0.56 o 
  -5   2  10      625.92      617.11     13.49 o 
  -4   2  10       55.68       54.30      2.67 o 
  -3   2  10      256.21      259.65      6.19 o 
  -2   2  10      706.73      724.62     17.83 o 
  -1   2  10      270.99      306.76      9.72 o 
   0   2  10       19.37       25.85      1.94 o 
   1   2  10      495.14      537.61     16.60 o 
   2   2  10       29.50       41.54      1.96 o 
   3   2  10      447.92      413.72     18.92 o 
   4   2  10      165.03      155.01      7.82 o 
   5   2  10      123.34       96.15      4.44 o 
   6   2  10        1.30       -1.60      1.18 o 
   7   2  10       31.63       30.48      2.92 o 
   8   2  10       41.52       37.40      2.81 o 
 -12   3  10       29.55       26.67      2.17 o 
 -11   3  10      242.19      243.05      6.18 o 
 -10   3  10       85.54       76.13      3.79 o 
  -9   3  10        0.74        0.37      0.81 o 
  -8   3  10       84.61       73.94      2.46 o 
  -7   3  10        4.33        2.36      0.72 o 
  -6   3  10     1708.31     1687.44     41.34 o 
  -5   3  10     1601.15     1755.86     52.95 o 
  -4   3  10      954.83      903.91     17.97 o 
  -3   3  10      815.35      799.97     29.88 o 
  -2   3  10     1138.97     1147.99     29.56 o 
  -1   3  10       35.62       18.99      1.52 o 
   0   3  10       34.13       30.83      1.37 o 
   1   3  10        2.60        6.39      0.78 o 
   2   3  10       88.81       91.95      5.12 o 
   3   3  10     1004.72      954.03     29.73 o 
   4   3  10      212.62      218.57      8.03 o 
   5   3  10      249.38      222.39      7.27 o 
   6   3  10      105.37      105.73      6.38 o 
   7   3  10       51.97       61.13      3.07 o 
 -11   4  10      212.16      214.02      6.22 o 
 -10   4  10       44.72       37.51      3.31 o 
  -9   4  10       12.22        8.89      1.14 o 
  -8   4  10      653.83      656.78     13.35 o 
  -7   4  10      555.23      553.43     10.34 o 
  -6   4  10      681.38      678.47     15.08 o 
  -5   4  10       87.03       70.54      2.94 o 
  -4   4  10        0.74        0.01      0.63 o 
  -3   4  10        7.14        3.95      0.60 o 
  -2   4  10      680.48      626.91     12.67 o 
  -1   4  10     1490.34     1430.28     27.99 o 
   0   4  10      361.25      417.66      8.64 o 
   1   4  10       22.24       22.51      1.44 o 
   2   4  10        0.54        0.30      0.62 o 
   3   4  10      205.53      202.77      5.45 o 
   4   4  10      123.78      132.56      4.10 o 
   5   4  10        0.28       -0.34      0.87 o 
   6   4  10       65.64       73.52      3.17 o 
   7   4  10      101.13      101.54      3.99 o 
 -11   5  10      113.03      111.49      4.07 o 
 -10   5  10        6.80        5.52      1.18 o 
  -9   5  10       84.22       68.12      2.58 o 
  -8   5  10        0.46       -0.25      0.80 o 
  -7   5  10       21.86       21.83      1.46 o 
  -6   5  10      639.52      619.87     14.12 o 
  -5   5  10       42.06       50.07      2.42 o 
  -4   5  10      910.96      893.39     22.55 o 
  -3   5  10      172.50      175.24      5.36 o 
  -2   5  10       26.63       31.30      1.70 o 
  -1   5  10        3.73        4.02      0.98 o 
   0   5  10      103.95      117.92      3.33 o 
   1   5  10       23.78       25.11      1.47 o 
   2   5  10       13.42       18.21      1.49 o 
   3   5  10      261.02      239.32      6.41 o 
   4   5  10       49.08       42.75      2.35 o 
   5   5  10       30.78       30.38      2.13 o 
   6   5  10       69.00       69.11      3.17 o 
   7   5  10       34.45       30.62      2.92 o 
 -10   6  10       85.66       92.92      3.67 o 
  -9   6  10      190.59      171.41      4.66 o 
  -8   6  10       51.28       40.25      2.08 o 
  -7   6  10       71.10       72.58      2.56 o 
  -6   6  10       80.71       85.63      3.12 o 
  -5   6  10       36.73       34.80      1.99 o 
  -4   6  10      379.29      372.32      8.28 o 
  -3   6  10       17.54       10.77      1.08 o 
  -2   6  10      759.80      812.78     16.60 o 
  -1   6  10      423.87      449.56     16.18 o 
   0   6  10      654.85      652.71     13.53 o 
   1   6  10        7.36       10.09      1.06 o 
   2   6  10      463.30      463.43     10.00 o 
   3   6  10      463.42      446.74     17.76 o 
   4   6  10        3.50       -0.01      1.00 o 
   5   6  10       72.03       58.58      4.65 o 
   6   6  10        7.89       10.44      1.70 o 
  -9   7  10       76.24       77.10      3.31 o 
  -8   7  10      208.83      210.77      5.41 o 
  -7   7  10       11.82       17.59      1.82 o 
  -6   7  10        3.66        6.17      1.05 o 
  -5   7  10       16.74       15.05      1.50 o 
  -4   7  10      200.07      222.20      5.67 o 
  -3   7  10       44.55       47.69      2.10 o 
  -2   7  10       11.98       14.65      1.79 o 
  -1   7  10       22.20       26.49      1.82 o 
   0   7  10        2.43        0.80      0.79 o 
   1   7  10      855.76      862.70     17.72 o 
   2   7  10       90.58       90.68      3.50 o 
   3   7  10        4.19        2.26      1.11 o 
   4   7  10       14.34       13.36      1.88 o 
   5   7  10        0.33        0.01      1.15 o 
  -8   8  10       41.87       34.96      2.44 o 
  -7   8  10        8.67        7.04      1.47 o 
  -6   8  10        2.04        2.83      1.35 o 
  -5   8  10      104.10       91.96      3.18 o 
  -4   8  10       64.32       53.26      2.41 o 
  -3   8  10        5.46        6.50      1.10 o 
  -2   8  10      821.24      807.48     16.86 o 
  -1   8  10        6.45        3.58      0.99 o 
   0   8  10       15.54       13.72      1.39 o 
   1   8  10       19.44       16.86      3.05 o 
   2   8  10      169.94      173.46      4.76 o 
   3   8  10        0.00        2.18      1.23 o 
   4   8  10       68.01       87.44      3.72 o 
  -7   9  10       12.58       15.01      2.35 o 
  -6   9  10        3.61        5.76      1.39 o 
  -5   9  10        4.36        4.98      1.22 o 
  -4   9  10      146.79      128.14      4.01 o 
  -3   9  10        0.26        0.47      0.97 o 
  -2   9  10       27.02       27.67      1.93 o 
  -1   9  10      164.05      176.49      4.92 o 
   0   9  10      362.56      374.81      8.77 o 
   1   9  10        3.27        4.28      1.21 o 
   2   9  10        4.49        5.32      1.43 o 
  -4  10  10        0.70        0.01      1.22 o 
  -3  10  10       33.87       33.61      2.56 o 
  -2  10  10      208.50      209.30      6.51 o 
  -1  10  10       37.41       31.77      2.49 o 
 -12   1  11       30.03       36.57      2.31 o 
 -11   1  11        0.08       -0.19      0.79 o 
 -10   1  11       33.07       30.50      1.61 o 
  -9   1  11      103.92      104.98      3.12 o 
  -8   1  11      851.41      857.54     15.36 o 
  -7   1  11      251.59      250.15      5.51 o 
  -6   1  11        0.70        0.58      0.83 o 
  -5   1  11      406.41      388.66     12.39 o 
  -4   1  11       69.84       65.63      1.78 o 
  -3   1  11      209.40      186.63      4.07 o 
  -2   1  11       14.18       17.18      1.17 o 
  -1   1  11      633.66      738.11     21.94 o 
   0   1  11        7.57        3.32      0.49 o 
   1   1  11       32.02       37.32      1.59 o 
   2   1  11      107.91      109.67      3.39 o 
   3   1  11       92.07       94.12      5.42 o 
   4   1  11      479.31      464.51     15.21 o 
   5   1  11      450.87      450.38     21.07 o 
   6   1  11      100.05       95.26      4.66 o 
   7   1  11        1.70        4.81      1.56 o 
 -12   2  11        0.75        1.40      1.06 o 
 -11   2  11      134.48      133.54      3.56 o 
 -10   2  11        7.83        7.93      1.03 o 
  -9   2  11      148.46      154.06      3.63 o 
  -8   2  11     1127.42     1125.45     19.90 o 
  -7   2  11       87.83       99.08      4.56 o 
  -6   2  11      253.54      265.39      9.91 o 
  -5   2  11      119.25      110.74      5.86 o 
  -4   2  11      105.95       95.28      2.66 o 
  -3   2  11      254.59      227.78      5.51 o 
  -2   2  11        4.19        9.08      1.07 o 
  -1   2  11        7.24        7.85      0.80 o 
   0   2  11      212.81      184.95      6.20 o 
   1   2  11        0.14        0.63      0.62 o 
   2   2  11      313.38      290.53     13.32 o 
   3   2  11     1029.73      965.28     29.96 o 
   4   2  11      477.84      469.85     15.43 o 
   5   2  11       99.95      114.37      5.05 o 
   6   2  11      138.83      120.51      5.56 o 
   7   2  11        0.05       -1.00      1.27 o 
 -12   3  11        7.83        5.75      2.39 o 
 -11   3  11       46.89       46.00      2.17 o 
 -10   3  11       98.25      104.60      3.00 o 
  -9   3  11        2.55        2.75      0.86 o 
  -8   3  11       32.28       35.46      1.79 o 
  -7   3  11       33.36       27.47      1.50 o 
  -6   3  11     1058.15     1048.74     26.07 o 
  -5   3  11      153.06      162.27      6.90 o 
  -4   3  11      793.23      813.40     21.47 o 
  -3   3  11        0.36        2.18      1.20 o 
  -2   3  11      496.86      493.94     16.65 o 
  -1   3  11       52.46       55.92      2.11 o 
   0   3  11      222.05      227.82      6.35 o 
   1   3  11       12.91       12.29      1.16 o 
   2   3  11       39.74       45.46      3.26 o 
   3   3  11      573.81      547.20     17.63 o 
   4   3  11      351.73      341.07     11.83 o 
   5   3  11        0.02       -0.53      0.96 o 
   6   3  11       42.16       41.82      2.89 o 
   7   3  11        8.22        5.12      1.54 o 
 -11   4  11        9.87        7.12      1.29 o 
 -10   4  11       30.28       30.72      2.50 o 
  -9   4  11        8.90        8.17      1.05 o 
  -8   4  11      231.98      231.10      5.51 o 
  -7   4  11       95.16       93.97      3.79 o 
  -6   4  11      642.06      645.70     16.73 o 
  -5   4  11       88.44       98.00      3.47 o 
  -4   4  11       80.92       87.81      2.42 o 
  -3   4  11       72.78       71.65      2.09 o 
  -2   4  11      735.69      774.68     20.44 o 
  -1   4  11        0.21        1.85      1.79 o 
   0   4  11      386.45      413.02     11.26 o 
   1   4  11        4.23        4.80      1.47 o 
   2   4  11      234.35      201.67      6.24 o 
   3   4  11      251.30      235.13      8.38 o 
   4   4  11       15.21       27.61      2.94 o 
   5   4  11        0.42        1.82      1.38 o 
   6   4  11        0.63        0.08      1.17 o 
   7   4  11        2.98        6.61      1.52 o 
 -11   5  11       45.19       52.08      2.93 o 
 -10   5  11      115.77      121.46      3.72 o 
  -9   5  11        0.06       -0.53      0.84 o 
  -8   5  11      101.31      101.22      4.02 o 
  -7   5  11       43.79       55.64      3.28 o 
  -6   5  11      207.11      223.98      5.92 o 
  -5   5  11       29.37       23.93      2.00 o 
  -4   5  11        2.43        1.00      0.86 o 
  -3   5  11       62.17       61.59      2.23 o 
  -2   5  11      112.13       96.86      4.18 o 
  -1   5  11       77.04       75.08      4.20 o 
   0   5  11       33.66       31.68      1.48 o 
   1   5  11      170.05      180.22     10.64 o 
   2   5  11       23.33       21.36      2.07 o 
   3   5  11      125.35      116.48      4.45 o 
   4   5  11      399.87      388.90      9.91 o 
   5   5  11      201.77      214.10      6.27 o 
   6   5  11        0.80       -0.49      1.12 o 
 -10   6  11       81.34       81.41      6.44 o 
  -9   6  11      379.07      401.54      8.97 o 
  -8   6  11       10.99       11.63      1.46 o 
  -7   6  11      140.66      138.14      4.35 o 
  -6   6  11       33.61       38.91      2.48 o 
  -5   6  11       99.00       99.51      5.67 o 
  -4   6  11      894.38      861.23     17.64 o 
  -3   6  11      229.71      230.08      5.49 o 
  -2   6  11      306.40      309.13      6.96 o 
  -1   6  11      405.88      409.61      8.87 o 
   0   6  11        6.49       10.30      1.04 o 
   1   6  11       39.45       46.50      2.07 o 
   2   6  11      139.44      147.53      4.49 o 
   3   6  11       20.88       19.48      1.69 o 
   4   6  11       77.19       78.16      3.37 o 
   5   6  11       85.17       86.96      4.32 o 
  -9   7  11      102.07      107.13      4.47 o 
  -8   7  11      257.07      252.64      7.01 o 
  -7   7  11        0.62        1.82      1.01 o 
  -6   7  11       38.12       40.27      2.08 o 
  -5   7  11       10.06       14.24      1.83 o 
  -4   7  11       59.08       67.28      2.53 o 
  -3   7  11      464.38      477.65     10.41 o 
  -2   7  11       33.01       38.47      1.90 o 
  -1   7  11        1.12        0.69      0.76 o 
   0   7  11       48.86       44.79      2.07 o 
   1   7  11        7.70        6.92      1.08 o 
   2   7  11      284.88      282.11     14.75 o 
   3   7  11        2.29        5.60      1.32 o 
   4   7  11       11.14        8.44      1.47 o 
  -8   8  11        7.97        5.83      1.46 o 
  -7   8  11        2.83        2.17      1.23 o 
  -6   8  11        2.07        0.72      0.90 o 
  -5   8  11        0.27        0.96      0.91 o 
  -4   8  11       46.06       38.66      2.68 o 
  -3   8  11      441.36      450.08     10.07 o 
  -2   8  11      246.98      264.57      6.48 o 
  -1   8  11        4.28        0.80      0.88 o 
   0   8  11        1.79        5.66      1.08 o 
   1   8  11        1.90        1.92      0.98 o 
   2   8  11        6.62        5.32      1.35 o 
   3   8  11        0.68        1.13      1.23 o 
  -6   9  11       11.05        9.84      1.57 o 
  -5   9  11       13.29       16.38      1.64 o 
  -4   9  11       61.86       59.30      2.71 o 
  -3   9  11       66.75       77.08      3.55 o 
  -2   9  11      227.19      236.58      6.08 o 
  -1   9  11        4.87        3.82      1.42 o 
   0   9  11       14.52       18.27      1.67 o 
   1   9  11       92.99       92.70      5.94 o 
 -12   0  12       39.76       41.43      2.93 o 
 -11   0  12      274.02      279.26      8.49 o 
 -10   0  12      821.78      871.19     22.41 o 
  -9   0  12      586.97      558.94     17.30 o 
  -8   0  12        0.04       -1.35      0.90 o 
  -7   0  12      475.15      490.36     22.23 o 
  -5   0  12       94.48       71.33      7.95 o 
  -4   0  12     1837.10     1889.33     48.36 o 
  -3   0  12      653.30      724.32     39.44 o 
  -2   0  12        9.60        8.73      1.63 o 
  -1   0  12     5584.69     5682.82    228.95 o 
   0   0  12     1623.11     1611.94     65.87 o 
   1   0  12       58.81       49.67      2.80 o 
   2   0  12        1.86        2.77      1.04 o 
   3   0  12      149.79      123.54      6.72 o 
   4   0  12       12.57        7.34      1.84 o 
   5   0  12      249.84      242.13     12.52 o 
   6   0  12      258.35      252.57     13.43 o 
   7   0  12      281.96      354.06     18.22 o 
 -12   1  12      249.92      248.64      5.60 o 
 -11   1  12       24.17       24.95      1.68 o 
 -10   1  12       45.06       48.54      2.00 o 
  -9   1  12       18.20       18.35      1.23 o 
  -8   1  12      452.92      447.22      9.30 o 
  -7   1  12      585.76      572.28     18.16 o 
  -5   1  12      435.18      406.96     11.14 o 
  -4   1  12      516.65      588.56     11.04 o 
  -3   1  12      474.05      496.95     11.29 o 
  -2   1  12      552.67      660.48     22.60 o 
  -1   1  12       43.00       59.47      2.80 o 
   0   1  12      130.68      131.18      4.50 o 
   1   1  12      173.37      154.43      4.13 o 
   2   1  12      105.59       88.90      3.48 o 
   3   1  12      650.56      597.09     20.76 o 
   4   1  12      635.99      578.72     18.68 o 
   5   1  12      134.84      145.38      5.99 o 
   6   1  12       80.91       71.20      4.54 o 
   7   1  12      111.76      123.08      6.72 o 
 -12   2  12      155.71      167.20      4.24 o 
 -11   2  12       14.53       14.12      1.29 o 
 -10   2  12      207.59      208.44      5.48 o 
  -9   2  12       89.99       95.49      2.91 o 
  -8   2  12       73.39       67.32      2.32 o 
  -7   2  12       96.32       97.96      3.62 o 
  -5   2  12      643.02      628.70     27.64 o 
  -4   2  12       62.52       44.89      1.59 o 
  -3   2  12      123.15      115.69      3.23 o 
  -2   2  12      634.19      699.36     23.11 o 
  -1   2  12      554.01      517.42     13.78 o 
   0   2  12      137.55      122.55      4.43 o 
   1   2  12       57.93       54.81      1.61 o 
   2   2  12      777.86      800.19     24.78 o 
   3   2  12       91.39       91.62      4.68 o 
   4   2  12      162.10      168.26      6.48 o 
   5   2  12       83.87       81.66      5.14 o 
   6   2  12       55.95       55.72      3.54 o 
   7   2  12        3.69        4.26      1.66 o 
 -12   3  12      105.41      107.86      4.37 o 
 -11   3  12      178.71      194.40      4.68 o 
 -10   3  12      225.11      234.14      5.71 o 
  -9   3  12       44.85       46.01      2.15 o 
  -8   3  12       49.34       50.83      2.07 o 
  -7   3  12       46.75       44.19      1.85 o 
  -6   3  12      263.93      246.85      8.70 o 
  -5   3  12      190.52      202.35      6.99 o 
  -4   3  12       36.82       39.55      2.34 o 
  -3   3  12        4.03        4.60      0.47 o 
  -2   3  12        7.52        8.96      0.96 o 
  -1   3  12        1.33        1.16      0.54 o 
   0   3  12       18.05       13.11      0.77 o 
   1   3  12      100.55       87.84      3.44 o 
   2   3  12     2036.04     1952.20     59.36 o 
   3   3  12      137.54      145.46      5.68 o 
   4   3  12      157.39      152.75      7.25 o 
   5   3  12      453.41      419.89     12.44 o 
   6   3  12       78.61       73.43      3.69 o 
 -11   4  12        2.35        2.14      1.10 o 
 -10   4  12      108.34      103.70      4.16 o 
  -9   4  12        5.52        6.15      1.07 o 
  -8   4  12        2.85        5.09      0.96 o 
  -7   4  12       55.11       51.77      2.10 o 
  -6   4  12      701.27      684.71     13.70 o 
  -5   4  12       79.90       86.42      2.79 o 
  -4   4  12      833.83      838.63     19.16 o 
  -3   4  12      479.90      483.58     14.49 o 
  -2   4  12      321.83      314.38     13.28 o 
  -1   4  12       71.55       80.93      2.88 o 
   0   4  12      512.62      561.98     15.00 o 
   1   4  12     2252.22     2252.20     49.52 o 
   2   4  12       93.54       86.13      3.36 o 
   3   4  12      129.32      141.96      4.98 o 
   4   4  12      208.51      185.83      6.33 o 
   5   4  12       73.80      105.53      4.46 o 
   6   4  12       61.76       68.62      6.15 o 
 -11   5  12       58.16       63.27      2.85 o 
 -10   5  12       89.01       88.49      4.08 o 
  -9   5  12      108.53      108.76      3.83 o 
  -8   5  12        0.04        1.65      0.93 o 
  -7   5  12     1222.97     1212.38     26.57 o 
  -6   5  12      216.17      205.53      7.61 o 
  -5   5  12        0.05        0.15      0.69 o 
  -4   5  12       26.39       25.57      1.43 o 
  -3   5  12      129.27      130.29      6.10 o 
  -2   5  12      161.83      160.11      4.43 o 
  -1   5  12      798.28      751.65     17.27 o 
   0   5  12      369.18      366.40      8.92 o 
   1   5  12      225.61      209.05      6.12 o 
   2   5  12       67.54       57.56      2.76 o 
   3   5  12       58.26       47.87      2.68 o 
   4   5  12      195.88      215.39      7.26 o 
   5   5  12      268.09      253.44      8.50 o 
 -10   6  12       86.72       76.13      3.13 o 
  -9   6  12       10.83        9.57      1.47 o 
  -8   6  12        6.31        6.08      1.25 o 
  -7   6  12       12.44       13.66      1.48 o 
  -6   6  12      318.82      299.33      6.82 o 
  -5   6  12      197.75      206.77      5.84 o 
  -4   6  12      373.75      401.30      8.84 o 
  -3   6  12      113.61      122.53      3.42 o 
  -2   6  12       42.94       42.24      2.22 o 
  -1   6  12       95.76       97.88      2.88 o 
   0   6  12      245.22      255.07      5.91 o 
   1   6  12        2.58        2.76      1.18 o 
   2   6  12       25.10       19.65      1.90 o 
   3   6  12      168.43      165.47      5.04 o 
   4   6  12        8.97        6.62      1.31 o 
   5   6  12       16.18       12.45      1.67 o 
  -9   7  12      296.81      342.90      9.03 o 
  -8   7  12       86.66       77.49      3.34 o 
  -7   7  12        1.05        2.23      1.08 o 
  -6   7  12      118.32      110.24      3.39 o 
  -5   7  12        0.00        0.62      0.83 o 
  -4   7  12       40.23       45.92      2.13 o 
  -3   7  12      701.53      684.53     14.36 o 
  -2   7  12      202.73      195.61      6.36 o 
  -1   7  12       34.66       28.48      1.69 o 
   0   7  12      192.48      184.91      4.76 o 
   1   7  12      299.80      302.71      7.07 o 
   2   7  12       28.31       27.75      2.02 o 
   3   7  12        5.14       10.47      1.92 o 
   4   7  12       20.50       30.95      2.34 o 
  -8   8  12       16.47       20.07      2.00 o 
  -7   8  12       46.92       34.16      2.37 o 
  -6   8  12       33.63       36.49      2.11 o 
  -5   8  12       62.09       67.34      3.51 o 
  -4   8  12      582.70      575.34     12.54 o 
  -3   8  12       56.29       53.60      2.49 o 
  -2   8  12        1.45        0.42      0.88 o 
  -1   8  12      313.05      344.77      8.02 o 
   0   8  12      231.60      236.78      6.84 o 
   1   8  12       58.56       60.71      2.58 o 
   2   8  12       87.94      102.25      4.38 o 
   3   8  12       11.22        9.80      1.64 o 
  -6   9  12        5.37        2.25      1.05 o 
  -5   9  12       59.55       58.50      2.73 o 
  -4   9  12        1.36        1.31      1.02 o 
  -3   9  12        0.77       -0.26      0.97 o 
  -2   9  12        1.65       -1.12      0.93 o 
  -1   9  12      342.64      335.28      8.62 o 
   0   9  12      581.71      581.40     12.79 o 
   1   9  12       80.97       84.87      4.78 o 
 -12   1  13       46.86       47.48      2.24 o 
 -11   1  13       66.76       68.32      2.98 o 
 -10   1  13      275.23      275.82      6.40 o 
  -9   1  13      243.84      236.85      6.24 o 
  -8   1  13     1061.36     1069.69     23.29 o 
  -7   1  13        1.55       -0.26      1.67 o 
  -6   1  13     1455.98     1407.57     60.76 o 
  -5   1  13      160.48      158.90      5.10 o 
  -4   1  13      691.49      706.70     14.62 o 
  -3   1  13      818.92      843.35     18.72 o 
  -2   1  13       20.83       22.14      1.58 o 
  -1   1  13       42.44       38.93      1.55 o 
   0   1  13      351.50      353.99     11.05 o 
   1   1  13      895.86      860.23     18.32 o 
   2   1  13      263.40      239.64      8.03 o 
   3   1  13       36.71       44.22      2.51 o 
   4   1  13        0.02        1.29      1.00 o 
   5   1  13       39.02       35.15      2.90 o 
   6   1  13        5.81       11.70      1.90 o 
 -12   2  13       41.63       40.76      2.11 o 
 -11   2  13       55.34       50.39      2.19 o 
 -10   2  13       59.21       64.59      2.47 o 
  -9   2  13       18.78       18.30      1.81 o 
  -8   2  13      366.07      368.69      8.89 o 
  -7   2  13      187.79      183.95      4.92 o 
  -6   2  13      234.15      236.98     11.46 o 
  -5   2  13      274.94      276.85      9.29 o 
  -4   2  13      750.90      763.72     13.78 o 
  -3   2  13     1702.94     1664.78     36.33 o 
  -2   2  13        7.74        5.60      1.01 o 
  -1   2  13       57.58       55.82      3.01 o 
   0   2  13      375.93      383.09     12.05 o 
   1   2  13      205.87      215.47      5.82 o 
   2   2  13       80.60       62.14      2.82 o 
   3   2  13        0.29       -0.66      0.86 o 
   4   2  13        1.03       -0.07      0.98 o 
   5   2  13       36.76       36.44      2.89 o 
   6   2  13       57.05       49.08      4.14 o 
 -11   3  13      357.69      340.15      7.84 o 
 -10   3  13       42.58       47.12      2.51 o 
  -9   3  13       63.75       54.02      2.22 o 
  -8   3  13        0.51        0.34      0.73 o 
  -7   3  13      164.44      141.53      4.11 o 
  -6   3  13      546.07      556.01     14.46 o 
  -5   3  13        0.01       -0.96      0.68 o 
  -4   3  13        6.05       11.06      1.02 o 
  -3   3  13      485.88      456.95     12.48 o 
  -2   3  13      151.23      132.44      4.12 o 
  -1   3  13       94.62       96.23      3.37 o 
   0   3  13       57.39       57.22      1.67 o 
   1   3  13       65.06       61.63      2.29 o 
   2   3  13      208.01      216.89      7.62 o 
   3   3  13      188.57      173.92      6.58 o 
   4   3  13       75.90       64.27      8.19 o 
   5   3  13       86.20       83.90      3.78 o 
   6   3  13       16.65       14.73      1.93 o 
 -11   4  13      185.82      209.81      5.48 o 
 -10   4  13        2.72        2.98      1.05 o 
  -9   4  13       14.88       14.20      1.36 o 
  -8   4  13        1.39        1.53      0.90 o 
  -7   4  13       57.51       57.91      2.48 o 
  -6   4  13      113.59      104.84      3.82 o 
  -5   4  13        1.27        1.77      0.91 o 
  -4   4  13      194.39      187.75      5.00 o 
  -3   4  13       22.28       23.67      2.24 o 
  -2   4  13        5.69        6.50      0.84 o 
  -1   4  13       96.71       99.86      3.83 o 
   0   4  13        7.36        8.00      1.27 o 
   1   4  13        8.94       11.65      2.02 o 
   2   4  13      189.65      193.26      6.15 o 
   3   4  13      165.91      180.43      6.02 o 
   4   4  13       21.32       17.71      1.85 o 
   5   4  13       50.30       52.74      3.20 o 
 -10   5  13       68.98       58.27      3.49 o 
  -9   5  13       37.68       36.57      2.32 o 
  -8   5  13       14.03       11.75      2.45 o 
  -7   5  13      737.36      747.49     16.94 o 
  -6   5  13       30.24       30.29      1.63 o 
  -5   5  13     2067.45     2055.00     45.51 o 
  -4   5  13      689.33      712.34     16.57 o 
  -3   5  13       20.13       20.96      1.54 o 
  -2   5  13       33.17       36.64      1.77 o 
  -1   5  13       23.11       29.31      2.52 o 
   0   5  13     1423.78     1409.17     31.45 o 
   1   5  13      350.97      340.81     11.56 o 
   2   5  13      167.64      147.89      5.16 o 
   3   5  13      122.82      113.13      4.44 o 
   4   5  13       36.83       40.03      2.79 o 
   5   5  13      649.69      713.76     20.39 o 
 -10   6  13       62.72       52.24      2.97 o 
  -9   6  13      181.19      158.72      8.67 o 
  -8   6  13       52.71       45.21      3.10 o 
  -7   6  13        0.91       -0.58      0.87 o 
  -6   6  13        1.85        0.64      0.77 o 
  -5   6  13      224.67      220.98      6.06 o 
  -4   6  13      119.22      109.88      4.39 o 
  -3   6  13       12.16       14.60      1.36 o 
  -2   6  13       65.27       58.76      3.35 o 
  -1   6  13      369.98      346.59      8.70 o 
   0   6  13       55.77       50.80      3.84 o 
   1   6  13        0.72       -0.11      0.91 o 
   2   6  13       29.52       24.72      2.11 o 
   3   6  13       38.80       50.83      3.18 o 
   4   6  13        0.00       -1.52      1.48 o 
  -9   7  13       48.40       34.62      2.61 o 
  -8   7  13       94.40       88.70      3.92 o 
  -7   7  13       93.95      106.54      4.80 o 
  -6   7  13        9.97        7.35      1.12 o 
  -5   7  13       86.83       76.00      2.76 o 
  -4   7  13       17.96       21.94      1.58 o 
  -3   7  13      107.82      110.54      3.45 o 
  -2   7  13      161.80      173.62      4.58 o 
  -1   7  13       43.30       35.31      1.86 o 
   0   7  13      212.72      226.70      5.59 o 
   1   7  13      106.35       98.95      3.59 o 
   2   7  13       58.37       64.14      2.93 o 
   3   7  13        0.58        2.09      1.20 o 
  -7   8  13        0.11        0.29      1.15 o 
  -6   8  13       10.68       13.86      1.46 o 
  -5   8  13       83.65       77.19      2.93 o 
  -4   8  13      200.01      190.32      5.13 o 
  -3   8  13      300.56      315.80      7.55 o 
  -2   8  13       66.14       59.69      2.54 o 
  -1   8  13       31.15       33.07      2.14 o 
   0   8  13        1.10       -0.51      0.83 o 
   1   8  13      212.71      203.62      6.09 o 
   2   8  13        0.48        0.68      1.17 o 
  -5   9  13       22.11       16.67      1.86 o 
  -4   9  13        1.09        0.25      0.94 o 
  -3   9  13        0.25        0.23      0.94 o 
  -2   9  13        3.66        3.71      1.17 o 
  -1   9  13        5.69        5.37      1.47 o 
 -12   0  14       67.04       60.82      5.54 o 
 -11   0  14       38.76       35.79      2.64 o 
 -10   0  14       43.21       41.69      3.30 o 
  -9   0  14      656.50      672.98     21.59 o 
  -8   0  14     2044.20     2056.34     61.58 o 
  -7   0  14       34.01       30.30      2.33 o 
  -6   0  14      101.83       83.14      4.83 o 
  -5   0  14     1143.03     1200.33     36.05 o 
  -4   0  14      282.45      265.73      6.26 o 
  -3   0  14      872.19      929.68     39.40 o 
  -2   0  14      183.41      157.67      8.25 o 
  -1   0  14       45.31       45.60      3.48 o 
   0   0  14       17.35       23.76      2.54 o 
   1   0  14     3190.64     3122.59    132.60 o 
   2   0  14      217.58      223.94     10.72 o 
   3   0  14       37.44       46.54      3.63 o 
   4   0  14       84.43       69.33      4.97 o 
   5   0  14        0.52        2.47      1.70 o 
   6   0  14      574.06      576.53     27.42 o 
 -12   1  14       35.82       40.00      2.05 o 
 -11   1  14       16.30       17.19      1.49 o 
 -10   1  14     1277.65     1276.56     27.80 o 
  -9   1  14       11.41       10.82      1.25 o 
  -8   1  14     2055.49     2036.03     43.15 o 
  -7   1  14      168.60      181.56      4.84 o 
  -6   1  14      303.01      251.35      8.46 o 
  -5   1  14      971.55     1001.41     19.83 o 
  -4   1  14        0.02        0.20      0.49 o 
  -3   1  14        4.19       12.57      0.94 o 
  -2   1  14      135.18      134.21      5.16 o 
  -1   1  14      122.56      122.96      3.05 o 
   0   1  14      170.67      174.82      5.90 o 
   1   1  14      142.69      133.11      4.61 o 
   2   1  14        8.58       10.56      1.21 o 
   3   1  14     1171.17     1127.63     34.91 o 
   4   1  14        6.23        9.48      1.51 o 
   5   1  14       97.20       80.33      4.39 o 
   6   1  14       21.67       25.64      2.64 o 
 -12   2  14       34.62       39.66      2.08 o 
 -11   2  14       55.02       55.12      2.53 o 
 -10   2  14      189.37      191.02      4.88 o 
  -9   2  14       78.96       73.09      3.98 o 
  -8   2  14      166.65      170.15      4.77 o 
  -7   2  14      132.99      142.44      4.07 o 
  -6   2  14      250.00      248.00      8.78 o 
  -5   2  14       14.58       13.51      0.88 o 
  -4   2  14       74.36       73.58      2.38 o 
  -3   2  14      235.23      226.88      6.35 o 
  -2   2  14        4.19        9.30      2.50 o 
  -1   2  14       68.19       64.80      2.85 o 
   0   2  14       62.80       58.03      4.48 o 
   1   2  14       46.43       59.18      2.90 o 
   2   2  14       58.51       55.27      3.86 o 
   3   2  14      531.90      567.30     18.26 o 
   4   2  14      212.99      202.54      7.65 o 
   5   2  14       58.47       70.57      7.86 o 
   6   2  14        1.31        0.04      1.29 o 
 -11   3  14       61.68       58.15      3.20 o 
 -10   3  14       18.26       19.38      2.14 o 
  -9   3  14        2.62        2.50      0.89 o 
  -8   3  14        0.00       -0.14      0.74 o 
  -7   3  14     1043.10     1011.35     22.08 o 
  -6   3  14       67.89       55.78      2.54 o 
  -5   3  14        3.41        2.54      1.12 o 
  -4   3  14       29.50       34.29      3.62 o 
  -3   3  14      208.23      178.82      6.36 o 
  -2   3  14     1195.64     1149.84     34.69 o 
  -1   3  14       61.41       59.19      2.90 o 
   0   3  14        2.83        5.93      0.74 o 
   1   3  14        3.66        4.79      0.95 o 
   2   3  14      189.20      170.41      6.28 o 
   3   3  14     1516.94     1508.47     46.52 o 
   4   3  14       39.36       22.99      2.44 o 
   5   3  14        7.72        6.92      1.45 o 
 -11   4  14       23.65       19.85      1.76 o 
 -10   4  14      163.50      155.31      4.38 o 
  -9   4  14       44.53       43.19      2.18 o 
  -8   4  14      101.84       92.76      3.26 o 
  -7   4  14        3.41        2.33      1.25 o 
  -6   4  14      460.99      450.40     10.51 o 
  -5   4  14      442.36      467.60     12.45 o 
  -4   4  14      185.17      171.91      4.66 o 
  -3   4  14       13.35        9.96      0.90 o 
  -2   4  14     3190.98     3117.71     68.30 o 
  -1   4  14      211.60      213.75      5.39 o 
   0   4  14       20.94       24.32      1.52 o 
   1   4  14       50.83       54.24      4.74 o 
   2   4  14       98.27       99.64      3.78 o 
   3   4  14       19.45       19.24      2.43 o 
   4   4  14      133.51      121.62      6.88 o 
   5   4  14      183.42      199.51      7.05 o 
 -10   5  14       24.22       31.82      2.28 o 
  -9   5  14      241.89      240.59      7.50 o 
  -8   5  14       99.21      102.22      3.60 o 
  -7   5  14      177.05      163.49      4.78 o 
  -6   5  14       21.84       17.34      1.82 o 
  -5   5  14      868.61      870.08     20.12 o 
  -4   5  14      235.98      225.25      6.03 o 
  -3   5  14       57.72       58.22      2.27 o 
  -2   5  14     1963.42     1982.46     43.87 o 
  -1   5  14       13.19       11.31      1.10 o 
   0   5  14      201.64      209.45      5.55 o 
   1   5  14       42.06       49.27      3.31 o 
   2   5  14       23.75       23.17      1.95 o 
   3   5  14        5.75        8.01      1.42 o 
   4   5  14      174.08      162.11      5.96 o 
  -9   6  14      107.05      113.46      4.05 o 
  -8   6  14       12.55       14.96      2.17 o 
  -7   6  14        6.24        7.30      1.46 o 
  -6   6  14      141.41      142.65      4.11 o 
  -5   6  14      180.64      186.35      6.07 o 
  -4   6  14      326.33      328.23      8.47 o 
  -3   6  14       98.62      106.50      3.53 o 
  -2   6  14       39.32       37.73      2.00 o 
  -1   6  14       13.60       13.37      1.28 o 
   0   6  14      171.05      165.24      4.82 o 
   1   6  14      140.79      140.37      5.04 o 
   2   6  14       15.74       13.75      1.73 o 
   3   6  14       12.35       13.76      1.81 o 
  -8   7  14       36.23       41.54      2.74 o 
  -7   7  14      267.97      267.27      7.26 o 
  -6   7  14       51.51       50.28      2.34 o 
  -5   7  14       34.03       32.88      1.94 o 
  -4   7  14      197.82      202.92      5.21 o 
  -3   7  14      741.47      742.05     17.57 o 
  -2   7  14      403.43      411.99     10.35 o 
  -1   7  14       16.55       11.81      1.39 o 
   0   7  14      341.52      352.17      9.04 o 
   1   7  14        0.23        0.33      1.07 o 
   2   7  14      250.32      250.58      8.33 o 
  -7   8  14       11.76       15.53      1.79 o 
  -6   8  14        0.06        0.43      0.96 o 
  -5   8  14       27.05       36.19      2.16 o 
  -4   8  14       46.67       47.23      2.43 o 
  -3   8  14      172.79      187.10      5.04 o 
  -2   8  14       38.97       38.29      2.12 o 
  -1   8  14       17.94       22.85      1.72 o 
   0   8  14      130.91      145.34      4.23 o 
   1   8  14      104.18      116.35      4.20 o 
 -11   1  15       98.26       85.65      3.30 o 
 -10   1  15      373.80      382.17      9.43 o 
  -9   1  15      404.98      402.67      9.74 o 
  -8   1  15      301.54      306.51      7.62 o 
  -7   1  15      109.52      114.72      3.45 o 
  -6   1  15       40.15       35.68      2.90 o 
  -5   1  15       18.47       17.28      1.06 o 
  -4   1  15       43.68       36.50      1.99 o 
  -3   1  15       24.05       32.94      1.16 o 
  -2   1  15        1.80        1.40      0.89 o 
  -1   1  15       43.17       45.73      1.49 o 
   0   1  15      217.35      194.57      9.09 o 
   1   1  15     1962.15     1843.13     55.64 o 
   2   1  15       36.69       38.43      2.17 o 
   3   1  15        7.33        8.08      1.35 o 
   4   1  15        0.08       -0.86      0.93 o 
   5   1  15        0.76        1.01      1.23 o 
 -11   2  15       51.61       56.14      2.55 o 
 -10   2  15      241.23      241.86      6.55 o 
  -9   2  15        0.15       -0.53      0.78 o 
  -8   2  15       40.48       42.49      2.09 o 
  -7   2  15      642.95      624.01     14.05 o 
  -6   2  15        4.97        2.18      0.70 o 
  -5   2  15      864.08      868.96     16.82 o 
  -4   2  15      120.70      130.82      3.29 o 
  -3   2  15       58.61       70.06      2.65 o 
  -2   2  15       34.70       33.10      2.65 o 
  -1   2  15     1027.41      995.20     30.02 o 
   0   2  15       17.13       19.02      1.59 o 
   1   2  15        0.86       -0.29      0.67 o 
   2   2  15       49.68       51.32      2.62 o 
   3   2  15       48.12       51.02      2.86 o 
   4   2  15       75.48       80.15      4.67 o 
   5   2  15        4.38        4.08      1.49 o 
 -11   3  15       30.48       38.11      2.46 o 
 -10   3  15      127.49      130.37      3.81 o 
  -9   3  15       81.83       74.69      2.92 o 
  -8   3  15        1.17        0.15      0.77 o 
  -7   3  15      724.83      665.28     17.32 o 
  -6   3  15      314.38      303.10      7.40 o 
  -5   3  15      277.08      272.78      7.62 o 
  -4   3  15      857.85      817.05     16.34 o 
  -3   3  15      672.66      665.44     17.78 o 
  -2   3  15       54.18       49.20      3.06 o 
  -1   3  15      811.53      798.73     24.48 o 
   0   3  15       17.41       13.00      0.99 o 
   1   3  15     1634.43     1692.49     51.50 o 
   2   3  15      268.50      238.17      8.36 o 
   3   3  15      761.45      762.32     24.31 o 
   4   3  15       14.24       19.29      2.13 o 
   5   3  15       61.52       63.59      3.63 o 
 -11   4  15       95.67      110.39      3.64 o 
 -10   4  15       57.91       72.96      2.84 o 
  -9   4  15       70.66       76.49      3.48 o 
  -8   4  15       33.78       31.24      2.25 o 
  -7   4  15       61.97       72.50      3.12 o 
  -6   4  15       14.15       16.22      1.30 o 
  -5   4  15       71.94       69.77      2.82 o 
  -4   4  15        1.64        2.99      0.70 o 
  -3   4  15       20.52       16.24      2.49 o 
  -2   4  15       22.31       25.42      1.31 o 
  -1   4  15      161.75      164.06      4.36 o 
   0   4  15      756.47      751.82     17.10 o 
   1   4  15      188.81      192.33      8.26 o 
   2   4  15        0.01       -0.50      0.85 o 
   3   4  15       13.59       12.93      1.61 o 
   4   4  15        9.02       12.72      2.28 o 
 -10   5  15        5.26        9.94      1.79 o 
  -9   5  15      115.74      105.73      3.86 o 
  -8   5  15       74.76       63.92      3.24 o 
  -7   5  15       35.48       26.59      2.10 o 
  -6   5  15       69.41       62.72      2.48 o 
  -5   5  15      599.58      606.40     14.40 o 
  -4   5  15      149.75      147.12      7.23 o 
  -3   5  15       90.21       94.58      3.19 o 
  -2   5  15      403.82      410.77      9.90 o 
  -1   5  15       89.11       95.21      4.76 o 
   0   5  15      637.36      626.50     22.42 o 
   1   5  15       55.57       55.16      3.80 o 
   2   5  15      195.08      168.00      5.79 o 
   3   5  15        2.18        2.50      1.27 o 
  -9   6  15        5.04       -1.45      1.04 o 
  -8   6  15       35.81       41.11      2.47 o 
  -7   6  15        4.73       12.72      1.50 o 
  -6   6  15       24.12       26.09      1.80 o 
  -5   6  15        0.64        0.32      0.83 o 
  -4   6  15      334.72      339.63      8.70 o 
  -3   6  15       28.07       34.03      2.44 o 
  -2   6  15        0.38        0.33      0.80 o 
  -1   6  15      483.67      477.80     11.64 o 
   0   6  15      208.72      208.72      8.97 o 
   1   6  15        0.11       -0.74      0.90 o 
   2   6  15        0.08        0.97      1.11 o 
   3   6  15      165.33      169.14      6.20 o 
  -8   7  15       78.11       83.04      3.48 o 
  -7   7  15       12.34       17.66      1.76 o 
  -6   7  15       73.76       75.50      3.13 o 
  -5   7  15       49.03       45.94      2.53 o 
  -4   7  15       88.47      106.69      3.80 o 
  -3   7  15        9.83       10.45      1.84 o 
  -2   7  15       32.85       37.57      2.23 o 
  -1   7  15      137.82      145.79      4.60 o 
   0   7  15       57.57       61.79      3.16 o 
   1   7  15       31.01       28.28      3.56 o 
  -6   8  15      142.91      129.52      3.93 o 
  -5   8  15       74.31       83.21      3.12 o 
  -4   8  15      204.33      209.67      5.55 o 
  -3   8  15      224.67      230.91      5.93 o 
  -2   8  15        0.24       -0.25      0.97 o 
  -1   8  15       36.87       44.27      2.62 o 
   0   8  15       73.73       80.95      3.86 o 
 -11   0  16        8.47       10.54      2.06 o 
 -10   0  16      247.26      261.74     24.09 o 
  -9   0  16      849.18      828.71     29.28 o 
  -8   0  16       25.91       27.01      2.41 o 
  -7   0  16        3.92        3.82      1.17 o 
  -6   0  16       11.17        9.96      1.33 o 
  -5   0  16       24.16       15.41      1.40 o 
  -4   0  16      556.72      507.18     17.33 o 
  -3   0  16       63.31       75.25      5.27 o 
  -2   0  16       44.82       63.96      4.61 o 
  -1   0  16        0.81       -0.24      1.32 o 
   0   0  16        7.34        8.77      1.70 o 
   1   0  16      274.14      290.46     13.30 o 
   2   0  16       75.83       78.31      4.87 o 
   3   0  16       68.19       57.05      4.25 o 
   4   0  16       60.63       53.92      4.52 o 
 -11   1  16      191.79      189.05      5.55 o 
 -10   1  16       69.45       68.21      3.07 o 
  -9   1  16      460.40      435.95     10.45 o 
  -8   1  16      115.30       92.71      4.25 o 
  -7   1  16      272.37      254.17      6.42 o 
  -6   1  16       44.46       42.04      2.30 o 
  -5   1  16      368.26      332.39      7.73 o 
  -4   1  16      883.86      816.60     18.35 o 
  -3   1  16      432.17      382.17      7.94 o 
  -2   1  16      172.51      164.24      4.01 o 
  -1   1  16     2819.28     2778.73     66.15 o 
   0   1  16       67.55       63.80      3.63 o 
   1   1  16      531.36      486.30     15.27 o 
   2   1  16       45.92       39.34      3.84 o 
   3   1  16       59.60       58.50      3.11 o 
   4   1  16       93.80      133.39      5.60 o 
 -11   2  16        6.37        5.30      1.24 o 
 -10   2  16      239.14      230.03      6.34 o 
  -9   2  16       67.52       70.85      2.80 o 
  -8   2  16       65.18       62.96      2.51 o 
  -7   2  16        0.14       -0.14      0.68 o 
  -6   2  16      820.75      748.83     16.52 o 
  -5   2  16      414.24      359.50      8.37 o 
  -4   2  16     1180.54     1137.77     23.21 o 
  -3   2  16      553.16      528.84     13.59 o 
  -2   2  16      243.31      209.74      7.23 o 
  -1   2  16     1104.21     1118.76     33.66 o 
   0   2  16        7.33        6.53      1.19 o 
   1   2  16      167.10      166.36      5.84 o 
   2   2  16        0.11        0.49      0.88 o 
   3   2  16        7.51       11.15      1.59 o 
   4   2  16        1.99        1.31      1.19 o 
 -11   3  16       15.92       14.77      1.88 o 
 -10   3  16       58.68       61.41      2.89 o 
  -9   3  16      474.80      488.77     11.63 o 
  -8   3  16        0.88       -0.24      0.75 o 
  -7   3  16      663.85      629.21     14.28 o 
  -6   3  16        3.05        2.75      0.84 o 
  -5   3  16      410.22      436.64     11.57 o 
  -4   3  16      310.44      294.12      7.13 o 
  -3   3  16      460.35      438.60     14.23 o 
  -2   3  16      941.99      865.55     26.55 o 
  -1   3  16        8.97       10.64      1.44 o 
   0   3  16      408.14      374.32     11.95 o 
   1   3  16       59.20       60.03      4.08 o 
   2   3  16      683.62      673.27     23.68 o 
   3   3  16       47.72       50.66      3.75 o 
   4   3  16        2.03       -0.39      3.11 o 
 -10   4  16       13.28       16.16      1.93 o 
  -9   4  16       82.84       99.66      4.11 o 
  -8   4  16        6.74        9.69      1.44 o 
  -7   4  16      325.84      340.77      9.71 o 
  -6   4  16      215.48      215.86      5.62 o 
  -5   4  16       13.20       10.30      1.19 o 
  -4   4  16       56.86       59.35      2.18 o 
  -3   4  16     1327.09     1306.18     29.16 o 
  -2   4  16        3.51        1.00      0.60 o 
  -1   4  16       63.65       58.21      3.18 o 
   0   4  16       81.97       69.92      2.71 o 
   1   4  16        7.43        9.39      1.94 o 
   2   4  16       28.87       26.62      1.96 o 
   3   4  16       83.99       84.79      4.62 o 
 -10   5  16      295.92      332.68      8.76 o 
  -9   5  16        3.42        7.51      1.48 o 
  -8   5  16        1.16        1.08      1.12 o 
  -7   5  16        2.02        1.87      1.05 o 
  -6   5  16       35.55       37.20      1.99 o 
  -5   5  16       63.56       74.31      2.80 o 
  -4   5  16       57.09       61.19      2.43 o 
  -3   5  16      129.67      143.89      4.17 o 
  -2   5  16       61.44       57.49      2.26 o 
  -1   5  16       36.04       43.50      2.74 o 
   0   5  16       46.69       53.96      3.24 o 
   1   5  16        5.61        5.94      2.81 o 
   2   5  16       30.93       38.81      2.48 o 
   3   5  16       12.85       11.35      1.63 o 
  -9   6  16      137.22      134.88      4.59 o 
  -8   6  16       78.97       81.24      3.74 o 
  -7   6  16        4.05        3.85      1.22 o 
  -6   6  16      178.49      178.91      6.00 o 
  -5   6  16      404.35      412.10     10.37 o 
  -4   6  16      260.90      247.77      6.73 o 
  -3   6  16        1.21        0.19      0.81 o 
  -2   6  16      159.49      157.53      5.02 o 
  -1   6  16      203.62      235.58      6.34 o 
   0   6  16       65.79       59.22      2.90 o 
   1   6  16        1.79        2.14      1.10 o 
   2   6  16      110.50      121.69      5.33 o 
  -7   7  16       63.31       57.85      2.87 o 
  -6   7  16        1.25        2.38      1.13 o 
  -5   7  16       16.65       17.57      1.70 o 
  -4   7  16       53.46       55.66      2.68 o 
  -3   7  16        7.09        5.76      1.36 o 
  -2   7  16      220.20      238.63      6.64 o 
  -1   7  16       28.65       31.34      2.05 o 
   0   7  16      111.83      109.60      4.50 o 
  -4   8  16        1.48        4.29      1.22 o 
  -3   8  16      129.09      141.83      4.77 o 
  -2   8  16       20.95       21.57      1.93 o 
 -11   1  17        5.96        7.76      1.33 o 
 -10   1  17        0.16        0.87      0.89 o 
  -9   1  17       59.43       53.25      2.84 o 
  -8   1  17        0.00       -0.67      0.73 o 
  -7   1  17      124.94      136.52      3.97 o 
  -6   1  17      704.03      663.22     14.73 o 
  -5   1  17       33.47       24.44      1.56 o 
  -4   1  17      135.45      129.77      3.61 o 
  -3   1  17       17.83       17.75      1.20 o 
  -2   1  17      105.95      104.08      3.35 o 
  -1   1  17       58.34       50.61      2.40 o 
   0   1  17      614.81      567.99     24.92 o 
   1   1  17      656.78      639.56     19.92 o 
   2   1  17       21.41       20.11      1.74 o 
   3   1  17       23.43       27.72      2.26 o 
   4   1  17      264.12      297.32     10.65 o 
 -11   2  17      132.47      141.42      4.60 o 
 -10   2  17       38.82       38.05      2.32 o 
  -9   2  17        0.01        0.27      0.85 o 
  -8   2  17      104.00      111.74      3.60 o 
  -7   2  17        5.07        5.09      0.91 o 
  -6   2  17      310.44      304.13      8.84 o 
  -5   2  17        4.00        2.89      0.67 o 
  -4   2  17        0.01        2.33      0.79 o 
  -3   2  17       13.72       15.53      2.17 o 
  -2   2  17       22.31       24.45      1.79 o 
  -1   2  17      222.59      227.22      7.78 o 
   0   2  17      345.24      310.97     14.40 o 
   1   2  17       92.70       79.45      3.34 o 
   2   2  17        0.62        1.91      0.95 o 
   3   2  17       49.36       39.16      2.72 o 
 -10   3  17      331.23      338.61      8.71 o 
  -9   3  17        6.87        7.33      1.18 o 
  -8   3  17       13.66       14.14      1.38 o 
  -7   3  17       58.37       67.72      2.59 o 
  -6   3  17        5.16        3.02      0.87 o 
  -5   3  17       74.78       67.43      2.61 o 
  -4   3  17     1224.71     1178.59     30.81 o 
  -3   3  17      101.83       91.16      4.07 o 
  -2   3  17        4.52        6.35      1.23 o 
  -1   3  17       70.61       60.09      3.06 o 
   0   3  17        0.60        1.69      0.76 o 
   1   3  17        6.69        5.25      1.07 o 
   2   3  17      164.52      159.16      6.12 o 
   3   3  17        5.70        6.82      1.45 o 
 -10   4  17       14.00       12.97      2.13 o 
  -9   4  17        3.27        0.70      1.07 o 
  -8   4  17      121.04      125.61      4.62 o 
  -7   4  17      276.35      268.32      7.99 o 
  -6   4  17      102.03       93.84      3.02 o 
  -5   4  17       82.14       79.82      3.11 o 
  -4   4  17      737.96      738.99     17.04 o 
  -3   4  17       66.73       70.20      2.35 o 
  -2   4  17      272.76      263.74      6.55 o 
  -1   4  17      332.78      330.86      7.99 o 
   0   4  17        4.75       11.66      1.29 o 
   1   4  17        0.73        1.60      0.90 o 
   2   4  17       37.88       38.91      2.38 o 
   3   4  17        0.41       -0.01      1.05 o 
  -9   5  17       20.13       16.96      1.95 o 
  -8   5  17       58.24       60.37      3.15 o 
  -7   5  17      236.93      246.46      7.63 o 
  -6   5  17       54.50       50.76      2.27 o 
  -5   5  17      157.18      166.43      4.87 o 
  -4   5  17      168.27      160.16      6.65 o 
  -3   5  17        6.23        8.15      1.04 o 
  -2   5  17      505.06      496.16     11.79 o 
  -1   5  17      277.10      305.81      7.65 o 
   0   5  17      188.84      216.50      6.80 o 
   1   5  17        1.95        4.83      1.14 o 
   2   5  17       49.76       51.43      2.82 o 
  -8   6  17      134.98      138.98      5.25 o 
  -7   6  17        0.49        0.80      1.05 o 
  -6   6  17       62.52       67.08      3.32 o 
  -5   6  17      152.16      159.50      4.90 o 
  -4   6  17       28.30       35.50      2.12 o 
  -3   6  17      124.77      127.52      4.05 o 
  -2   6  17      468.46      457.33     11.21 o 
  -1   6  17       35.41       41.06      2.17 o 
   0   6  17       36.50       45.17      2.63 o 
   1   6  17       65.64       69.81      4.40 o 
  -6   7  17        2.64       -0.25      1.05 o 
  -5   7  17       31.68       37.86      2.39 o 
  -4   7  17        0.43       -0.87      1.08 o 
  -3   7  17       45.36       42.08      4.12 o 
  -2   7  17        3.34        1.88      1.16 o 
  -1   7  17       54.74       60.21      4.35 o 
 -11   0  18       39.34       51.93      7.15 o 
 -10   0  18      151.86      167.12      7.09 o 
  -9   0  18      223.04      218.43      8.43 o 
  -8   0  18       59.07       53.10      3.33 o 
  -7   0  18      159.82      155.84      6.55 o 
  -6   0  18       42.63       64.01      5.11 o 
  -5   0  18      159.06      155.88      5.76 o 
  -4   0  18      238.89      225.86     11.80 o 
  -3   0  18      296.87      262.34     13.08 o 
  -2   0  18      625.53      630.77     27.68 o 
  -1   0  18      289.94      274.78     13.24 o 
   0   0  18       10.45       21.34      1.92 o 
   1   0  18      278.43      305.77     14.16 o 
   2   0  18        0.92        1.17      1.29 o 
   3   0  18       55.33       69.62      5.04 o 
 -11   1  18      168.09      184.55      5.52 o 
 -10   1  18       74.88       82.39      3.69 o 
  -9   1  18       54.23       49.18      2.37 o 
  -8   1  18      150.45      165.68      4.72 o 
  -7   1  18        8.34        4.47      1.08 o 
  -6   1  18      341.85      358.03      8.45 o 
  -5   1  18        7.82        5.42      0.74 o 
  -4   1  18       60.20       54.39      2.31 o 
  -3   1  18        2.31        0.71      0.59 o 
  -2   1  18        1.42        3.83      0.97 o 
  -1   1  18      218.40      205.23      7.04 o 
   0   1  18       39.58       33.76      1.68 o 
   1   1  18       25.24       33.52      2.89 o 
   2   1  18       36.46       36.48      2.32 o 
   3   1  18        4.97        6.98      2.06 o 
 -10   2  18       43.20       42.68      2.64 o 
  -9   2  18       42.48       33.19      2.08 o 
  -8   2  18       41.10       39.13      2.09 o 
  -7   2  18      103.07       88.53      2.99 o 
  -6   2  18      176.01      172.60      4.65 o 
  -5   2  18       93.99       95.35      2.88 o 
  -4   2  18      348.72      320.64      8.88 o 
  -3   2  18      147.20      150.06      5.67 o 
  -2   2  18       92.23       86.66      3.73 o 
  -1   2  18      153.07      159.49      6.30 o 
   0   2  18      236.76      234.08     11.29 o 
   1   2  18        5.77       14.16      1.41 o 
   2   2  18      150.50      186.29      6.90 o 
   3   2  18       46.89       53.24      3.13 o 
 -10   3  18       84.93       86.48      3.36 o 
  -9   3  18      114.30      124.87      4.09 o 
  -8   3  18        0.19        0.72      0.84 o 
  -7   3  18      107.74      106.36      3.92 o 
  -6   3  18        1.34        1.15      1.25 o 
  -5   3  18      278.50      287.80      8.02 o 
  -4   3  18      613.63      600.29     16.28 o 
  -3   3  18       62.75       57.02      3.06 o 
  -2   3  18        0.62        0.16      0.93 o 
  -1   3  18      132.26      130.58      5.21 o 
   0   3  18        0.45        0.91      0.75 o 
   1   3  18        2.17        4.32      1.08 o 
   2   3  18       34.89       49.99      2.91 o 
  -9   4  18       73.30       73.79      3.45 o 
  -8   4  18       20.54       23.99      2.02 o 
  -7   4  18      163.90      171.11      5.63 o 
  -6   4  18       87.90       90.72      2.97 o 
  -5   4  18      211.82      233.68      6.86 o 
  -4   4  18       18.95       16.17      2.59 o 
  -3   4  18     1186.73     1217.56     27.28 o 
  -2   4  18       78.43       70.25      2.32 o 
  -1   4  18       36.07       31.54      1.70 o 
   0   4  18      304.21      332.91      9.52 o 
   1   4  18       11.66        5.77      1.14 o 
   2   4  18       32.30       31.45      2.23 o 
  -8   5  18       28.38       22.13      2.06 o 
  -7   5  18        8.61        8.12      1.38 o 
  -6   5  18        8.68       11.50      1.49 o 
  -5   5  18       19.70       21.56      1.60 o 
  -4   5  18       16.28       16.39      1.63 o 
  -3   5  18       69.32       70.41      3.63 o 
  -2   5  18       28.78       30.12      1.69 o 
  -1   5  18       54.88       69.76      2.89 o 
   0   5  18      345.11      362.98     13.05 o 
   1   5  18       14.42       10.67      1.45 o 
  -7   6  18       23.92       24.47      2.18 o 
  -6   6  18       32.85       28.68      2.27 o 
  -5   6  18       41.72       38.84      2.23 o 
  -4   6  18       92.37       89.39      3.58 o 
  -3   6  18      138.44      144.04      5.22 o 
  -2   6  18       22.48       28.58      1.84 o 
  -1   6  18        3.91        5.21      1.26 o 
  -4   7  18       41.32       46.95      2.66 o 
  -3   7  18      210.29      235.08      7.24 o 
 -10   1  19       55.26       64.97      2.91 o 
  -9   1  19        2.24        2.60      1.69 o 
  -8   1  19      138.08      145.77      4.33 o 
  -7   1  19       74.00       68.17      2.58 o 
  -6   1  19      925.43      862.63     18.87 o 
  -5   1  19       11.70       12.70      0.94 o 
  -4   1  19       22.02       18.59      1.40 o 
  -3   1  19      261.64      247.55      6.97 o 
  -2   1  19       37.81       31.65      1.68 o 
  -1   1  19      327.31      337.95     15.14 o 
   0   1  19       13.42        9.10      0.98 o 
   1   1  19      107.42      118.21      4.55 o 
   2   1  19       29.19       30.79      2.32 o 
 -10   2  19       96.29      103.04      3.70 o 
  -9   2  19      102.06      104.83      3.60 o 
  -8   2  19      100.78      104.31      4.01 o 
  -7   2  19       36.41       41.97      2.03 o 
  -6   2  19      598.70      578.87     13.08 o 
  -5   2  19      318.56      364.34     10.09 o 
  -4   2  19      275.22      235.39      6.89 o 
  -3   2  19       27.54       25.94      1.98 o 
  -2   2  19       69.32       68.95      3.23 o 
  -1   2  19       46.11       46.51      3.31 o 
   0   2  19      226.93      212.02      7.12 o 
   1   2  19       53.93       58.85      2.87 o 
   2   2  19        9.27        7.59      1.36 o 
  -9   3  19       18.64       22.10      1.76 o 
  -8   3  19       24.09       21.32      1.83 o 
  -7   3  19        1.74        2.65      0.96 o 
  -6   3  19       10.80       12.07      1.37 o 
  -5   3  19       94.61       87.20      3.12 o 
  -4   3  19      129.10      133.91      4.52 o 
  -3   3  19        5.19        1.16      1.18 o 
  -2   3  19      550.90      558.19     17.81 o 
  -1   3  19        0.19        0.17      1.19 o 
   0   3  19        8.55        8.21      1.50 o 
   1   3  19       52.76       52.53      2.81 o 
  -9   4  19        0.03       -1.37      0.96 o 
  -8   4  19      133.10      135.89      4.92 o 
  -7   4  19        1.08        1.38      0.94 o 
  -6   4  19       76.05       71.00      2.55 o 
  -5   4  19      101.89       95.62      3.49 o 
  -4   4  19       32.71       35.97      1.68 o 
  -3   4  19      355.56      342.62      8.29 o 
  -2   4  19       16.79       22.68      1.28 o 
  -1   4  19        0.40        0.22      0.71 o 
   0   4  19       69.57       73.11      2.95 o 
   1   4  19       12.27       11.22      1.38 o 
  -8   5  19        8.74        5.32      1.33 o 
  -7   5  19       16.12       23.76      2.02 o 
  -6   5  19       54.11       61.80      3.01 o 
  -5   5  19        4.08        6.12      1.07 o 
  -4   5  19       93.48       94.72      3.20 o 
  -3   5  19       32.08       29.80      1.70 o 
  -2   5  19       75.66       70.97      5.46 o 
  -1   5  19      134.45      143.12      4.83 o 
   0   5  19       32.86       39.08      2.30 o 
  -6   6  19        2.48        0.36      1.03 o 
  -5   6  19      279.68      295.72      7.89 o 
  -4   6  19      137.12      151.53      4.66 o 
  -3   6  19      126.05      125.97      4.05 o 
  -2   6  19       73.41       90.44      3.97 o 
 -10   0  20      114.99      124.11      5.83 o 
  -9   0  20      182.06      192.37      7.74 o 
  -8   0  20      705.43      687.85     22.30 o 
  -7   0  20     1205.97     1355.67     41.32 o 
  -6   0  20      248.42      199.95      7.37 o 
  -5   0  20      287.50      291.03      9.84 o 
  -4   0  20      496.87      500.86     23.12 o 
  -3   0  20        1.13        1.16      1.68 o 
  -2   0  20     1525.68     1478.90     61.90 o 
  -1   0  20      136.54      141.80      6.66 o 
   0   0  20      130.61      143.10      7.14 o 
   1   0  20      123.56      120.71      6.66 o 
  -9   1  20       84.75       87.62      3.21 o 
  -8   1  20      269.68      284.63      7.30 o 
  -7   1  20      174.45      183.81      5.04 o 
  -6   1  20       54.41       58.97      2.27 o 
  -5   1  20       27.82       28.94      1.88 o 
  -4   1  20      153.15      146.38      4.69 o 
  -3   1  20       52.71       49.05      2.25 o 
  -2   1  20       71.02       67.91      4.81 o 
  -1   1  20       16.82       14.22      1.66 o 
   0   1  20       11.27        9.38      1.28 o 
   1   1  20      196.97      245.31      8.43 o 
  -9   2  20       31.40       37.15      2.50 o 
  -8   2  20      147.50      165.40      4.82 o 
  -7   2  20      201.47      219.98      5.85 o 
  -6   2  20      142.91      146.58      4.18 o 
  -5   2  20      423.92      455.44     12.28 o 
  -4   2  20       69.22       89.50      4.86 o 
  -3   2  20       35.31       28.59      2.11 o 
  -2   2  20       27.97       28.56      3.77 o 
  -1   2  20       19.80       22.56      2.43 o 
   0   2  20        8.73        8.69      1.08 o 
   1   2  20       54.92       59.84      2.99 o 
  -9   3  20        0.95        2.20      1.13 o 
  -8   3  20       12.74       11.51      1.84 o 
  -7   3  20       17.11       12.59      1.43 o 
  -6   3  20       66.65       64.26      4.43 o 
  -5   3  20        8.14        8.75      1.04 o 
  -4   3  20        0.03       -0.55      0.76 o 
  -3   3  20      473.37      476.10     15.56 o 
  -2   3  20      213.11      222.91      8.07 o 
  -1   3  20      107.19      105.87      6.17 o 
   0   3  20       26.61       23.14      1.77 o 
  -8   4  20      156.83      162.25      5.61 o 
  -7   4  20        2.56        4.28      1.22 o 
  -6   4  20       82.91       93.18      3.04 o 
  -5   4  20       11.14       14.40      1.38 o 
  -4   4  20       90.02       99.98      3.11 o 
  -3   4  20       77.69       90.09      4.14 o 
  -2   4  20        5.47       14.27      1.69 o 
  -1   4  20      129.70      136.99      4.44 o 
  -6   5  20       98.81      107.61      4.15 o 
  -5   5  20       23.17       23.36      1.68 o 
  -4   5  20       40.59       40.37      2.47 o 
  -3   5  20       37.63       44.12      2.23 o 
  -2   5  20       68.41       77.85      3.09 o 
  -9   1  21       20.84       17.27      1.57 o 
  -8   1  21        5.45        5.08      1.41 o 
  -7   1  21      267.30      258.18      6.62 o 
  -6   1  21       11.05       10.64      1.06 o 
  -5   1  21      280.25      248.91      7.32 o 
  -4   1  21      188.71      196.73      6.89 o 
  -3   1  21       54.34       64.11      2.62 o 
  -2   1  21        3.26        2.91      1.02 o 
  -1   1  21       40.29       24.77      2.29 o 
   0   1  21       44.28       45.41      2.32 o 
  -8   2  21       39.65       38.99      2.13 o 
  -7   2  21      416.80      421.98     10.11 o 
  -6   2  21        1.77        3.95      0.98 o 
  -5   2  21        0.39        0.04      0.88 o 
  -4   2  21      132.77      125.56      7.13 o 
  -3   2  21       51.25       53.34      2.97 o 
  -2   2  21        1.71        0.93      1.12 o 
  -1   2  21       18.93       26.08      2.65 o 
  -8   3  21       35.16       26.47      2.29 o 
  -7   3  21        1.51        3.39      1.06 o 
  -6   3  21      220.90      222.75      6.66 o 
  -5   3  21        1.44        3.46      0.82 o 
  -4   3  21       12.79       13.00      1.77 o 
  -3   3  21        0.69        1.18      1.07 o 
  -2   3  21        0.38        1.55      1.32 o 
  -1   3  21       19.19       18.21      1.75 o 
  -6   4  21       78.69       85.12      2.86 o 
  -5   4  21        2.27        0.22      0.86 o 
  -4   4  21       90.61      110.42      3.37 o 
  -3   4  21        0.01        0.02      0.90 o 
  -8   0  22        4.07        7.87      1.67 o 
  -7   0  22      406.77      463.88     15.40 o 
  -6   0  22       30.29       22.94      1.97 o 
  -5   0  22       14.56       22.97      1.97 o 
  -4   0  22        5.02        2.55      2.08 o 
  -3   0  22      101.92       96.97      6.86 o 
  -8   1  22       19.18       18.50      1.75 o 
  -7   1  22       21.82       17.01      1.39 o 
  -6   1  22      120.66      103.70      3.22 o 
  -5   1  22       58.97       56.70      3.27 o 
  -4   1  22        6.49        5.73      1.34 o 
  -3   1  22        9.69        7.77      1.76 o 
  -2   1  22       60.73       79.66      4.46 o 
  -7   2  22       32.34       38.43      2.01 o 
  -6   2  22      204.03      211.71      5.58 o 
  -5   2  22      110.29      119.80      5.14 o 
  -4   2  22       59.62       60.08      3.29 o 
  -3   2  22      240.99      289.09     10.00 o 
  -2   2  22       11.16       10.36      1.82 o 
  -6   3  22        8.03        7.79      1.22 o 
  -5   3  22       28.20       32.72      2.70 o 
  -4   3  22        2.79        0.99      1.14 o 
                                                 
